# Supplementary material for: Epidemiology of Influenza A virus in Swiss pig herds: subclinical circulation and associated risk factors
Source: Porcine Health Manag. 2026 Apr 25;12:34. doi: 10.1186/s40813-026-00513-5 (PMC13261839; doi:10.1186/s40813-026-00513-5)
Supplement: Supplementary file 2 — Supplementary Material 2: Additional file 2. Description of data: Codebook for dataset of pig herds included in the study, as well as codebook for continuous variables that were transformed to categorical for the PLS – DA [file 40813_2026_513_MOESM2_ESM.xlsx]

## Sheet: Codebook
Variable Name	Definition	Data Type DF2	Levels DF2	Data Type DF3	Levels DF3
farm_id	Identifier of farm sampled	integer		integer
IAV_positive	Any sample in farm IAV positive (TRUE if percentage_positive_pigs > 0)	logical	TRUE; FALSE	logical	TRUE; FALSE
total_samples	Number of samples taken in the farm	integer		integer
positive_pigs	Number of samples tested positive	integer		integer
percent_positive_pigs	Percentage of samples testing positive	numeric		numeric
min_ct	Minimum cp value of samples	numeric		numeric
max_ct	Maximum cp value of samples	numeric		numeric
mean_ct	Average of cp values	numeric		numeric
sd_ct	Standard deviation of cp values	numeric		numeric
date_sampling	Date when farm was sampled	Date	YYYY-MM-DD	Date	YYYY-MM-DD
season_sampling	Season when farm was sampled	NA	NA	factor	winter, spring, summer, autumn
canton_factor	Region where farm is located	NA	NA	factor	North-West, Berne + Solothurn, East & Zurich, Romandy, Lucerne
canton	Canton where farm is located	factor	Aargau, Basel Land, Berne, Fribourg, Jura, Lucerne, Schaffhausen, Solothurn, St. Gallen, Thurgau, Vaud, Zuerich	factor
herdsize	Total number of pigs kept at the farm	integer		integer
production_type	Production type of the pig farm	factor	1 fattening herd; 2 farrow to finish herd; 3 breeding herd; 4 breeding herd with partial fattening; 5 Integrated piglet production - farrowing herd with attached fattening; 6 Integrated piglet production - insemination herd; 7 Integrated piglet production waiting herd; 8 Integrated piglet production - farrowing herd; 9 nucleus breeding herd; 10 multiplier herd; 11 baby piglet rearing; 12 baby pig…	factor	1 Fattening herd or Baby piglet rearing with or without fattening; 2 farrow to finish herd or Breeding herd with partial fattening; 3 Breeding herd; 4 Integrated piglet production; 5 Nucleus or multiplier herd
Farrowing_on_farm	Farrowing compartment on farm site	logical	TRUE; FALSE	logical	TRUE; FALSE
Insemination_on_farm	Insemination compartment on farm site	logical	TRUE; FALSE	logical	TRUE; FALSE
Gestation_on_farm	Gestation compartment on farm site	logical	TRUE; FALSE	logical	TRUE; FALSE
Weaners_on_farm	Weaner compartment on farm site	logical	TRUE; FALSE	logical	TRUE; FALSE
Fattening_on_farm	Fattening pig compartment on farm site	logical	TRUE; FALSE	logical	TRUE; FALSE
ili_signs	Respiratory symptoms were detected in examination, criteria: coughing index ≥ 2.5 %/min in any age group OR rectal temperatuere in weaners/fattening pigs ≥ 40.5 °C and sneezing index ≥ 20%/min	logical	TRUE; FALSE	logical	TRUE; FALSE
symptomatic_report	Respiratory symptoms were reported	logical	TRUE; FALSE	logical	TRUE; FALSE
source_of_contact	contact source to the farm	character		NA	NA
source_of_contact_grouped	source of contact as factor variable	factor	Schweineklinik Bern, Tierarztpraxis Hutter, Jean-Luc Charbon, Vetteam Willisau, Stadtkind im Schweinestall, Tezet Müllheim, Company/Association, Private Contact, Other Private Practices	NA	NA
other_animals	Other animals kept on the same farm	factor	1 Pigs; 2 Horses; 3 Dogs; 4 Chicken; 5 Turkey; 6 Cattle; 7 Cats	NA	NA
horses_closeby	Horses also kept on farm	logical	TRUE; FALSE	logical	TRUE; FALSE
dogs_closeby	Dogs also kept on farm	logical	TRUE; FALSE	logical	TRUE; FALSE
chicken_closeby	Chickens also kept on farm	logical	TRUE; FALSE	logical	TRUE; FALSE
turkey_closeby	Turkeys also kept on farm	logical	TRUE; FALSE	logical	TRUE; FALSE
cattle_closeby	Cattle also kept on farm	logical	TRUE; FALSE	logical	TRUE; FALSE
cats_closeby	Cats also kept on farm	logical	TRUE; FALSE	logical	TRUE; FALSE
proximity_to_other_pig_herd	Other pigs in farms closer than 1km away	logical	TRUE; FALSE	logical	TRUE; FALSE
proximity_to_other_poultry_herd	Other poultry in farms closer than 1km away	logical	TRUE; FALSE	logical	TRUE; FALSE
sgd_qgs	SGD/QGS category	factor	1 no ; 2 I; 3 A-provisorisch; 4 A; 5 A-R1; 6 A-R2	NA	NA
number_suckling_piglets	Number of suckling pigs usually kept	integer		integer
number_weaners	Number of weaners usually kept	integer		integer
number_fattening_pigs	Number of fattening pigs usually kept	integer		integer
number_young_sows	Number of young sows usually kept	integer		integer
number_old_sows	Number of old sows usually kept	integer		integer
number_boars	Number of boars usually kept	integer		integer
number_of_origins	Number of different origins in general	integer		integer
number_of_origins_suckling_piglets	Number of origins of suckling pigs	integer		integer
number_of_origins_weaners	Number of origins of weaners	integer		integer
number_of_origins_fattening_pigs	Number of origins of fattening pigs	integer		integer
number_of_origins_young_sows	Number of origins of young sows	integer		integer
number_of_origins_old_sows	Number of origins of old sows	integer		integer
number_of_origins_boars	Number of origins of boars	integer		integer
quarantine_concept	quarantine concept existent in general	logical	TRUE; FALSE	logical	TRUE; FALSE
quarantine_suckling_piglets	quarantine concept for suckling piglets	logical	TRUE; FALSE	NA	NA
quarantine_weaners	quarantine concept for weaners	logical	TRUE; FALSE	NA	NA
quarantine_fattening_pigs	quarantine concept for fattening pigs	logical	TRUE; FALSE	NA	NA
quarantine_young_sows	quarantine concept for young sows	logical	TRUE; FALSE	NA	NA
quarantine_old_sows	quarantine concept for old sows	logical	TRUE; FALSE	NA	NA
quarantine_boars	quarantine concept for boars	logical	TRUE; FALSE	NA	NA
quarantine_time	Duration of quarantine (isolation from the herd)	factor	16, 4, 3, 6, 5, 20, 2, other	factor	16, 4, 3, 6, 5, 20, 2, other, NA
quarantine_in_herd_contact	Possibility of contact with the same airspace during quarantine	logical	TRUE; FALSE	logical	TRUE; FALSE
herds_of_origin_respiratory_symptoms	Farms where pigs originated that reported respiratory symptoms	logical	TRUE; FALSE	logical	TRUE; FALSE
herds_of_origin_influenza_diagnosis	Farms where pigs originated were diagnosed with influenza	logical	TRUE; FALSE	logical	TRUE; FALSE
production_cycle	Production cycle in weeks	factor	1, 2, 3, 4, 5, 6, 7, other	factor	1, 2, 3, other
mode_stable_occupation_ai_centre	System of occupation AI centre	factor	1 AIAO (100%); 2 AIAO (80%); 3 AIAO (60%); 4 AIAO (40%); 5 AIAO (20%); 6 continuous	logical	TRUE = AIAO (100%) ; FALSE = no AIAO
mode_stable_occupation_gestation_stable	System of occupation gestation stable	factor	1 AIAO (100%); 2 AIAO (80%); 3 AIAO (60%); 4 AIAO (40%); 5 AIAO (20%); 6 continuous	logical	TRUE = continuous ; FALSE = not continuous
mode_stable_occupation_farrowing_stable	System of occupation farrowing stable	factor	1 AIAO (100%); 2 AIAO (80%); 3 AIAO (60%); 4 AIAO (40%); 5 AIAO (20%); 6 continuous	factor	TRUE = AIAO (100%) ; FALSE = no AIAO
Cross_fostering_farrowing_stable	Litter equalization practiced in farrowing stable	factor	1 never ; 2 rarely ; 3 up to 10% of litters; 4 10-50% of litters; 5 50% or more of litters	factor	1 up to 10% of litters; 2 10-50% of litters; 3 50% or more of litters
mode_stable_occupation_weaner_stable	System of occupation weaner stable	factor	1 AIAO (100%); 2 AIAO (80%); 3 AIAO (60%); 4 AIAO (40%); 5 AIAO (20%); 6 continuous	factor	TRUE = AIAO (100%) ; FALSE = no AIAO
mode_stable_occupation_fattening_stable	System of occupation fattening_pig stable	factor	1 AIAO (100%); 2 AIAO (80%); 3 AIAO (60%); 4 AIAO (40%); 5 AIAO (20%); 6 continuous	factor	TRUE = AIAO (100%) ; FALSE = no AIAO
passing_through_other_age_group	Contact with older age groups during changes of compartment	logical	TRUE; FALSE	logical	TRUE; FALSE
outside_area	Outside area existent for any age group	logical	TRUE; FALSE
outside_area_ai_centre	Outside area existent for AI centre	logical	TRUE; FALSE	logical	TRUE; FALSE
outside_area_gestation_stable	Outside area existent for gestation stable	logical	TRUE; FALSE	logical	TRUE; FALSE
outside_area_farrowing_stable	Outside area existent for farrowing stable	logical	TRUE; FALSE	logical	TRUE; FALSE
outside_area_weaner_stable	Outside area existent for weaner stable	logical	TRUE; FALSE	logical	TRUE; FALSE
outside_area_fattening_stable	Outside area existent for fattening pig stable	logical	TRUE; FALSE	logical	TRUE; FALSE
outside_area_contact_poultry	Contact with poultry possible in outside area	logical	TRUE; FALSE	logical	TRUE; FALSE
outside_area_contact_wild_birds	Contact with wild birds possible in outside area	logical	TRUE; FALSE	logical	TRUE; FALSE
outside_area_contact_wild_boars	Contact with wild boars possible in outside area	logical	TRUE; FALSE	logical	TRUE; FALSE
contact_bird_in_stable	Contact with any birds possible in stable	logical	TRUE; FALSE	logical	TRUE; FALSE
isolation_respiratory_diseased_pigs	Isolation of respiratory diseased pigs	factor	1 none; 2 other building; 3 same building but separate airspace; 4 same building with same airspace	NA	NA
cleaning_ai_centre	Cleaning performed in AI centre	factor	1 unknown; 2 never; 3 less than annually; 4 annually; 5 before/after each restocking	factor	1 never; 2 less than annually or annually; 3 before/after each restocking
cleaning_gestation_stable	Cleaning performed in gestation stable	factor	1 unknown; 2 never; 3 less than annually; 4 annually; 5 before/after each restocking	logical	FALSE = never; TRUE = washing practiced
cleaning_farrowing_stable	Cleaning performed in farrowing stable	factor	1 unknown; 2 never; 3 less than annually; 4 annually; 5 before/after each restocking	logical	TRUE = before/after each restocking; FALSE = less often
cleaning_weaner_stable	Cleaning performed in weaner stable	factor	1 unknown; 2 never; 3 less than annually; 4 annually; 5 before/after each restocking	factor	TRUE = before/after each restocking; FALSE = less often
cleaning_fattening_stable	Cleaning performed in fattening pig stable	factor	1 unknown; 2 never; 3 less than annually; 4 annually; 5 before/after each restocking	factor	1 never; 2 less than annually or annually; 3 before/after each restocking
cleaning_quarantine	Cleaning performed in quarantine	factor	1 unknown; 2 never; 3 less than annually; 4 annually; 5 before/after each restocking	factor	1 never; 2 less than annually or annually; 3 before/after each restocking
disinfection_ai_centre	disinfection performed in AI centre	factor	1 unknown; 2 never; 3 less than annually; 4 annually; 5 before/after each restocking	logical	FALSE = never; TRUE = disinfection practiced
disinfection_gestation_stable	disinfection performed in gestation stable	factor	1 unknown; 2 never; 3 less than annually; 4 annually; 5 before/after each restocking	logical	FALSE = never; TRUE = disinfection practiced
disinfection_farrowing_stable	disinfection performed in farrowing stable	factor	1 unknown; 2 never; 3 less than annually; 4 annually; 5 before/after each restocking	factor	1 never; 2 less than annually or annually; 3 before/after each restocking
disinfection_weaner_stable	disinfection performed in weaner stable	factor	1 unknown; 2 never; 3 less than annually; 4 annually; 5 before/after each restocking	factor	1 never; 2 less than annually or annually; 3 before/after each restocking
disinfection_fattening_stable	disinfection performed in fattening pig stable	factor	1 unknown; 2 never; 3 less than annually; 4 annually; 5 before/after each restocking	logical	FALSE = never; TRUE = disinfection practiced
disinfection_quarantine	disinfection performed in quarantine	factor	1 unknown; 2 never; 3 less than annually; 4 annually; 5 before/after each restocking	logical	FALSE = never; TRUE = disinfection practiced
drying_ai_centre	Compartment can dry before restocking	factor	1 unknown; 2 never; 3 less than annually; 4 annually; 5 before/after each restocking	factor	1 never; 2 less than annually or annually; 3 before/after each restocking
drying_gestation_stable	Compartment can dry before restocking	factor	1 unknown; 2 never; 3 less than annually; 4 annually; 5 before/after each restocking	logical	FALSE = never; TRUE = down time applied after cleaning
drying_farrowing_stable	Compartment can dry before restocking	factor	1 unknown; 2 never; 3 less than annually; 4 annually; 5 before/after each restocking	logical	FALSE = never; TRUE = down time applied after cleaning
drying_weaner_stable	Compartment can dry before restocking	factor	1 unknown; 2 never; 3 less than annually; 4 annually; 5 before/after each restocking	logical	FALSE = never; TRUE = down time applied after cleaning
drying_fattening_stable	Compartment can dry before restocking	factor	1 unknown; 2 never; 3 less than annually; 4 annually; 5 before/after each restocking	factor	1 never; 2 less than annually or annually; 3 before/after each restocking
drying_quarantine	Compartment can dry before restocking	factor	1 unknown; 2 never; 3 less than annually; 4 annually; 5 before/after each restocking	logical	FALSE = never; TRUE = down time applied after cleaning
cleaning_disinfection_transport_vehicle	Clean/desinfect transport vehicle	factor	1 unknown; 2 never; 3 less than annually; 4 annually; 5 before/after each restocking	logical	TRUE = before/after each transport; FALSE = less often
cleaning_shipment_area	Cleaning interval of shipment area	factor	1 unknown; 2 never; 3 less than annually; 4 annually; 5 before/after each restocking	factor	TRUE = before/after each restocking; FALSE = less often
caretaker_type	Type of caretaker	factor	1 farm manager; 2 farm manager and family members; 3 farm manager and employees; 4 farm manager and family members and employees	NA	NA
caretaker_number	Number of caretakers	integer		integer
caretaker_ppe_stable	Type of PPE worn by caretaker	factor	1 none; 2 boots; 3 boots & overalls	logical	TRUE = clothes and boots for pig stable; FALSE = no seperate clothes or only boots
caretaker_ppe_washing_interval	Washing interval of caretaker clothes	factor	1 unknown; 2 never; 3 1-3 times per year; 4 1-3 times per month; 5 1-3 times per week	logical	TRUE = washed every week; FALSE = washed less often
caretaker_ppe_per_unit	Assignment of PPE per unit	factor	1 none; 2 boots; 3 boots & overalls	logical	TRUE = any PPE change; FALSE = no change
caretaker_per_unit	Assignment of personnel to stable compartments	logical	TRUE; FALSE	logical	TRUE; FALSE
caretaker_work_flow_hygiene_between_units	Caretaker pays attention to avoid pathogen introduction	logical	TRUE; FALSE	logical	TRUE; FALSE
caretaker_entry_ppe_only	Stables are only entered with PPE	logical	TRUE; FALSE	logical	TRUE; FALSE
caretaker_disease_management	Measures by caretaker in case of disease	factor	1 unknown; 2 no measure; 3 access with mask; 4 no access	logical	TRUE = any measure taken; FALSE = no measure
caretaker_hands_washed_before_entry	Hand washing or gloves before stable entry	logical	TRUE; FALSE	logical	TRUE; FALSE
caretaker_boot_disinfection	Use of boot disinfection unit	logical	TRUE; FALSE	logical	TRUE; FALSE
caretaker_contact_other_pigs	Caretaker contact with other pigs	factor	1 never; 2 1-3 times per month; 3 1-3 times per week; 4 on the same day; 5 unknown	factor	TRUE = possible ; FALSE = never
caretaker_contact_poultry	Caretaker contact with poultry	factor	1 never; 2 1-3 times per month; 3 1-3 times per week; 4 on the same day; 5 unknown	logical	TRUE = same or weekly; FALSE = less often
visitors_in_stable	Frequency of external persons that visit the stable	factor	1 never; 2 1-3 times per month; 3 1-3 times per week; 4 on the same day; 5 unknown	NA	NA
visitors_in_stable_recent	Number of visitors in the last 6 months	integer		NA	NA
visitors_cumulative_contact_hours	Sum of hours visitors were in stable last 6 months	integer		integer
visitors_list	Existence of visitor list	logical	TRUE; FALSE	logical	TRUE; FALSE
ppe_visitors	Type of PPE worn by visitor	factor	1 none; 2 boots; 3 boots & overalls	factor	TRUE = PPE for visitors; FALSE = no PPE
visitors_hands_washed_before_entry	Hand washing before stable entry	logical	TRUE; FALSE	logical	TRUE; FALSE
visitors_disease_management	Measures by caretaker in case of disease event	factor	1 unknown; 2 no measure; 3 access with mask; 4 no access	logical	TRUE = any measure taken; FALSE = no measure
visitors_contact_other_pigs	Contact with other pigs by visitor	factor	1 never; 2 1-3 times per month; 3 1-3 times per week; 4 on the same day; 5 unknown	logical	TRUE= same day, FALSE= less often
visitors_contact_poultry	Contact with poultry by visitor	factor	1 never; 2 1-3 times per month; 3 1-3 times per week; 4 on the same day; 5 unknown	NA	NA
visitors_respiratory_symptoms	Respiratory symptoms in visitors	logical	TRUE; FALSE	logical	TRUE; FALSE
return_to_service_rate	Performance return to service rate	factor	1 in the reference range or better; 2 up to 10% negative deviation from the reference range; 3 10% or more negative deviation from the reference range	logical	TRUE = in reference range; FALSE = deviation from reference
farrowing_rate	Performance farrowing rate	factor	1 in the reference range or better; 2 up to 10% negative deviation from the reference range; 3 10% or more negative deviation from the reference range	logical	TRUE = in reference range; FALSE = deviation from reference
piglets_per_sow&year	Performance piglets per sow per year	factor	1 in the reference range or better; 2 up to 10% negative deviation from the reference range; 3 10% or more negative deviation from the reference range	logical	TRUE = in reference range; FALSE = deviation from reference
abortions_per_sow&year	Performance abortions per sow per year	factor	1 in the reference range or better; 2 up to 10% negative deviation from the reference range; 3 10% or more negative deviation from the reference range	logical	TRUE = in reference range; FALSE = deviation from reference
piglet_mortality	Performance piglet mortality	factor	1 in the reference range or better; 2 up to 10% negative deviation from the reference range; 3 10% or more negative deviation from the reference range	logical	TRUE = in reference range; FALSE = deviation from reference
average_daily_weight_gain_weaners	Performance growing rate weaners	factor	1 in the reference range or better; 2 up to 10% negative deviation from the reference range; 3 10% or more negative deviation from the reference range	logical	TRUE = in reference range; FALSE = deviation from reference
average_daily_weight_gain_fattening_pigs	Performance growing rate fattening pigs	factor	1 in the reference range or better; 2 up to 10% negative deviation from the reference range; 3 10% or more negative deviation from the reference range	logical	TRUE = in reference range; FALSE = deviation from reference
feed_conversion_rate_weaners	Performance feed conversion rate weaners	factor	1 in the reference range or better; 2 up to 10% negative deviation from the reference range; 3 10% or more negative deviation from the reference range	logical	TRUE = in reference range; FALSE = deviation from reference
feed_conversion_rate_fattening_pigs	Performance feed conversion rate fattening pigs	factor	1 in the reference range or better; 2 up to 10% negative deviation from the reference range; 3 10% or more negative deviation from the reference range	logical	TRUE = in reference range; FALSE = deviation from reference
respiratory_history_swine	Presence of respiratory symptoms in swine	factor	1 unknown; 2 more than 6 months; 3 up to last 6 months; 4 last month; 5 up to last 10 days	factor	1 more than 6 months; 2 up to last 6 months; 3 up to last 10 days
time_respiratory_disease	Season when respiratory symptoms occur	factor	1 unknown; 2 whole year; 3 mostly in summer; 4 mostly in winter	logical	TRUE = in winter; FALSE = summer or whole year
frequency_respiratory_disease_outbreaks	Frequency of disease events	character		NA	NA
frequency_respi_outbreak	Frequency of disease events with factor levels	factor	1 never, 2 few pigs affected no outbreak, 3 once, 4 1x/year, 5 2x/year, 6 3x or more per year	factor	1 few pigs affected no outbreak, 2 once, 3 regular outbreak
start_time_current_outbreak	Onset of current outbreak in days ago	integer		NA	NA
outbreak_since_examination	Outbreak within 3 months after the examination	logical	TRUE; FALSE	logical	TRUE; FALSE
outbreak_since_examination_description	description of further details	character		NA	NA
percent_diseased_suckling_piglets or suckling_piglets_diseased	Percentage of diseased suckling piglets	numeric		logical	TRUE; FALSE
percent_diseased_weaners or weaners_diseased	Percentage of diseased weaners	numeric		logical	TRUE; FALSE
percent_diseased_fattening_pigs or fattening_pigs_diseased	Percentage of diseased fattening pigs	numeric		logical	TRUE; FALSE
percent_diseased_young_sows or young_sows_diseased	Percentage of diseased young sows	numeric		logical	TRUE; FALSE
percent_diseased_old_sows or old_sows_diseased	Percentage of diseased old sows	numeric		logical	TRUE; FALSE
percent_diseased_boars or boars_diseased	Percentage of diseased boars	numeric		logical	TRUE; FALSE
percent_killed or report_killed_suckling_piglets	Percentage of killed suckling piglets	numeric		logical	TRUE; FALSE
percent_killed or report_killed_weaners	Percentage of killed weaners	numeric		logical	TRUE; FALSE
percent_killed or report_killed_fattening_pigs	Percentage of killed fattening pigs	numeric		logical	TRUE; FALSE
percent_killed or report_killed_young_sows	Percentage of killed young sows	numeric		logical	TRUE; FALSE
percent_killed or report_killed_old_sows	Percentage of killed old sows	numeric		logical	TRUE; FALSE
percent_killed or report_killed_boars	Percentage of killed boars	numeric		logical	TRUE; FALSE
symptom_type_swine	Type of symptoms in pigs	character	Sneezing; Cough; Nasal discharge; Fever; Reduced feed intake; Apathy; Dyspnea	NA	NA
symptom_swine_sneezing	Presence of sneezing in pigs	logical	TRUE; FALSE	logical	TRUE; FALSE
symptom_swine_coughing	Presence of coughing in pigs	logical	TRUE; FALSE	logical	TRUE; FALSE
symptom_swine_nasal_discharge	Presence of nasal discharge in pigs	logical	TRUE; FALSE	logical	TRUE; FALSE
symptom_swine_fever	Presence of fever in pigs	logical	TRUE; FALSE	logical	TRUE; FALSE
symptom_swine_feed_intake_red	Presence of reduced feed intake in pigs	logical	TRUE; FALSE	logical	TRUE; FALSE
symptom_swine_apathy	Presence of apathy in pigs	logical	TRUE; FALSE	logical	TRUE; FALSE
symptom_swine_dyspnoea	Presence of dyspnoea in pigs	logical	TRUE; FALSE	logical	TRUE; FALSE
vet_consultation	Consultation of veterinarian	logical	TRUE; FALSE	logical	TRUE; FALSE
influenza_diagnosis	Diagnosis of influenza in pigs	logical	TRUE; FALSE	logical	TRUE; FALSE
influenza_vaccination	Influenza vaccination permitted	logical	TRUE; FALSE	logical	TRUE; FALSE
respiratory_history_human	Respiratory symptoms in farm worker in last 10 days	logical	TRUE; FALSE	logical	TRUE; FALSE
respiratory_history_contact_person	Respiratory symptoms in contact person of farm worker in last 10 days	logical	TRUE; FALSE	logical	TRUE; FALSE
starting_point_current_disease (human)	Onset of current outbreak in days ago	integer		NA	NA
symptom_type_human	Type of symptoms in humans	character	sneezing; coughing; bronchitis; pneumonia; fever; headache; muscle pain	NA	NA
symptom_human_sneezing	Presence of sneezing in humans	logical	TRUE; FALSE	logical	TRUE; FALSE
symptom_human_coughing	Presence of coughing in humans	logical	TRUE; FALSE	logical	TRUE; FALSE
symptom_human_bronchitis	Presence of bronchitis in humans	logical	TRUE; FALSE	logical	TRUE; FALSE
symptom_human_pneumonia	Presence of pneumonia in humans	logical	TRUE; FALSE	logical	TRUE; FALSE
symptom_human_fever	Presence of fever in humans	logical	TRUE; FALSE	logical	TRUE; FALSE
symptom_human_headache	Presence of headache in humans	logical	TRUE; FALSE	logical	TRUE; FALSE
symptom_human_myalgia	Presence of muscle pain in humans	logical	TRUE; FALSE	logical	TRUE; FALSE
symptom_severity	Severity of symptoms in humans	factor	1 No change in activity; 2 Restriction of activities; 3 Loss of work	logical	TRUE = any imapact on daily activities, FALSE = no impact
physician_consultation	Consultation of doctor	logical	TRUE; FALSE	logical	TRUE; FALSE
influenza_diagnosis_human	Diagnosis of influenza in human	logical	TRUE; FALSE	logical	TRUE; FALSE
flu_vaccination	Vaccination of human last 12 months	logical	TRUE; FALSE	logical	TRUE; FALSE
flu_vaccination_contacts	Vaccination of contacts last 12 months	logical	TRUE; FALSE	logical	TRUE; FALSE
chronic_disease	Chronic disease present	logical	TRUE; FALSE	logical	TRUE; FALSE
smoker	Regular tobacco consumption	logical	TRUE; FALSE	logical	TRUE; FALSE
antiviral_treatment	Ongoing antiviral treatment	logical	TRUE; FALSE	NA	NA
age_group_weeks	Age groups sampled	character		NA	NA
age_weeks_factor	Age groups sampled	factor	0-4w, 5-8w, 9-12w, 13-16w, 17+w, mixed_ages<10w, mixed_ages>10w	factor	0-4w 5-8w 9-12w 13+w mixed_ages<10w mixed_ages>10w
notes	Notes	character		NA	NA
separation_between_production_units	Separation of production units with different age groups	factor	1 none; 2 other building; 3 same building but separate airspace; 4 same building with same airspace	NA	NA
separation_within_production_units	Separation of animals within production units	factor	1 none; 2 other building; 3 same building but separate airspace; 4 same building with same airspace	NA	NA
separation_quarantine_area	Separation of animals in quarantine	factor	1 none; 2 other building; 3 same building but separate airspace; 4 same building with same airspace	factor	1 other building; 2 same building but separate airspace; 3 same airspace
bird_nests	Bird nests in stable	logical	TRUE; FALSE	logical	TRUE; FALSE
verification_outside_area_contact_poultry	Verification: possibility of contact with poultry in outside area	factor	1 never; 2 indirect via airspace; 3 direct contact at fence; 4 direct contact by flying inside	NA	NA
verification_outside_area_contact_wild_birds	Verification: possibility of contact with wild birds in outside area	factor	1 never; 2 indirect via airspace; 3 direct contact at fence; 4 direct contact by flying inside	NA	NA
verification_contact_poultry_stable	Verification: possibility of contact with poultry in stable	factor	1 never; 2 indirect via airspace; 3 direct contact at fence; 4 direct contact by flying inside	NA	NA
verification_outside_area_contact_wild_boars	Verification: possibility of contact with wild boars	logical	TRUE; FALSE	NA	NA
verification_isolation_respiratory_diseased_pigs	Verification: possibility of contact with animals in quarantine	factor	1 none; 2 other building; 3 same building but separate airspace; 4 same building with same airspace	NA	NA
farrowing_sows_reduced_general_wellbeing	Percentage of animals with reduced well-being	numeric		NA	NA
farrowing_sows_sneezing	Percentage of animals with coughing	numeric		NA	NA
farrowing_sows_coughing	Percentage of animals with sneezing	numeric		logical	TRUE; FALSE
farrowing_sows_nasal_discharge	Percentage of animals with nasal discharge	numeric		NA	NA
farrowing_piglets_reduced_general_wellbeing	Percentage of animals with reduced well-being	numeric		numeric
farrowing_piglets_sneezing	Percentage of animals with coughing	numeric		numeric
farrowing_piglets_coughing	Percentage of animals with sneezing	numeric		numeric
farrowing_piglets_nasal_discharge	Percentage of animals with nasal discharge	numeric		NA	NA
farrowing_room_temperature	room temperature in compartment	numeric		numeric
farrowing_nest_ok	temperature in farrowing nest acceptable	logical	TRUE; FALSE	logical	TRUE; FALSE
farrowing_airflow	Speed of air circulation	numeric		numeric
farrowing_air_quality	Quality of air measured subjectively by examiner	factor	1 good; 2 moderate; 3 poor	factor	1 good; 2 moderate; 3 poor
farrowing_airspace_with_other_agegroup	Shared airspace with other age group	factor	1 none; 2 other building; 3 same building but separate airspace; 4 same building with same airspace	factor	1 other building; 2 same building but separate airspace; 3 same airspace
ai_sows_reduced_general_wellbeing	Percentage of animals with reduced well-being	numeric		NA	NA
ai_sows_sneezing	Percentage of animals with coughing	numeric		NA	NA
ai_sows_coughing	Percentage of animals with sneezing	numeric		NA	NA
ai_sows_discharge	Percentage of animals with nasal discharge	numeric		NA	NA
ai_sows_room_temperature	room temperature in compartment	numeric		numeric
ai_sows_airflow	Speed of air circulation	numeric		numeric
ai_sows_air_quality	Quality of air measured subjectively by examiner	factor	1 good; 2 moderate; 3 poor	factor	1 good; 2 moderate; 3 poor
ai_airspace_with_other_agegroup	Shared airspace with other age group	factor	1 none; 2 other building; 3 same building but separate airspace; 4 same building with same airspace	factor	1 other building; 2 same building but separate airspace; 3 same airspace
gestation_sows_reduced_general_wellbeing	Percentage of animals with reduced well-being	numeric		NA	NA
gestation_sows_sneezing	Percentage of animals with coughing	numeric		NA	NA
gestation_sows_coughing	Percentage of animals with sneezing	numeric		NA	NA
gestation_sows_discharge	Percentage of animals with nasal discharge	numeric		NA	NA
gestation_sows_qm_per_animal	Animals per qm	numeric		numeric
gestation_sows_animals_per_water_source	Animals per water source	numeric		numeric
gestation_sows_room_temperature	room temperature in compartment	numeric		numeric
gestation_sows_airflow	Speed of air circulation	numeric		numeric
gestation_sows_air_quality	Quality of air measured subjectively by examiner	factor	1 good; 2 moderate; 3 poor	factor	1 good; 2 moderate; 3 poor
gestation_sows_airspace_with_other_agegroup	Shared airspace with other age group	factor	1 none; 2 other building; 3 same building but separate airspace; 4 same building with same airspace	factor	1 other building; 2 same building but separate airspace; 3 same airspace
rectal_temperature_max	Maximum inner body temperature measured	numeric		numeric
rectal_temperature_avg	Average inner body temperature of all measurements	numeric		numeric
weaners_reduced_general_wellbeing	Percentage of animals with reduced well-being	numeric		logical	TRUE; FALSE
weaners_sneezing	Percentage of animals with sneezing per Minute	numeric		numeric
weaners_coughing	Percentage of animals with coughing per Minute	numeric		numeric
weaners_discharge	Percentage of animals with nasal discharge	numeric		logical	TRUE; FALSE
weaners_qm_per_animal	Animals per qm	numeric		numeric
weaners_animals_per_feeding_site	Animals per feeding site	numeric		NA	NA
weaners_animals_per_feeding_site_factor	Animals per feeding site	factor	< 20, <30, <40, >40, trough
weaners_animals_per_water_source	Animals per water source	numeric		numeric
weaners_room_temperature	room temperature in compartment	numeric		numeric
weaners_airflow	Speed of air circulation	numeric		numeric
weaners_air_quality	Quality of air measured subjectively by examiner	factor	1 good; 2 moderate; 3 poor	factor	1 good; 2 moderate; 3 poor
weaners_airspace_with_other_agegroup	Shared airspace with other age group	factor	1 none; 2 other building; 3 same building but separate airspace; 4 same building with same airspace	factor	1 none; 2 other building; 3 same building but separate airspace; 4 same building with same airspace
fattening_pigs_reduced_general_wellbeing	Percentage of animals with reduced well-being	numeric		logical	TRUE; FALSE
fattening_pigs_sneezing	Percentage of animals with sneezing per minute	numeric		numeric
fattening_pigs_coughing	Percentage of animals with coughing per minute	numeric		numeric
fattening_pigs_discharge	Percentage of animals with nasal discharge	numeric		logical	TRUE; FALSE
fattening_pigs_qm_per_animal	Animals per qm	numeric		numeric
fattening_pigs_feeding_site_width_per_animal	Animals per feeding site	character		NA	NA
fattening_pigs_feeding_site_per_animal_factor	Animals per feeding site	factor	under 15 Animals/feeder, under 25 Animals/feeder, over 25 Animals/feeder, under 15cm trough/animal, under 25cm trough/animal, over 25cm trough/animal, Other, NA	factor	under 15 Animals/feeder, under 25 Animals/feeder, over 25 Animals/feeder, under 15cm trough/animal, under 25cm trough/animal, over 25cm trough/animal, Other, NA
fattening_pigs_animals_per_water_source	Animals per water source	numeric		numeric
fattening_pigs_room_temperature	room temperature in compartment	numeric		numeric
fattening_pigs_airflow	Speed of air circulation	numeric		numeric
fattening_pigs_air_quality	Quality of air measured subjectively by examiner	factor	1 good; 2 moderate; 3 poor	factor	1 good; 2 moderate; 3 poor
fattening_pigs_airspace_with_other_agegroup	Shared airspace with other age group	factor	1 none; 2 other building; 3 same building but separate airspace; 4 same building with same airspace	factor	1 none; 2 other building; 3 same building but separate airspace; 4 same building with same airspace

## Sheet: Codebook_PLS-DA
Variable name	Level 1	Level 2	Level 3	Level 4	Level 5	Level 6
farrowing_piglet_litters_sneezing	0	1
farrowing_piglet_litters_coughing	0	1
farrowing_room_temperature	<17°C	17–20°C	20–23°C	23–26°C	>26°C	NA
farrowing_airflow	<0.1	0.1–<0.2	0.2–<0.4	>=0.4	NA
ai_sows_room_temperature	<15	15–<18	18–<21	21–<24	>=24	NA
ai_sows_airflow	<0.1	0.1–<0.2	0.2–<0.4	>=0.4	NA
gilts_qm_per_animal	<2.5	2.5–<3.5	3.5–<4.5	4.5–<6.0	>=6.0	NA
gitls_animals_per_water_source	<4	4–<8	8–<12	12–<16	>=16	NA
gilts_room_temperature	<13	13–<17	17–<21	21–<25	>=25	NA
gilts_airflow	<0.1	0.1–<0.2	0.2–<0.4	>=0.4	NA
rectal_temperature_max	<40.0	40.0–<40.5	40.5–<41.0	>=41.0	NA
rectal_temperature_avg	<40.0	40.0–<40.5	40.5–<41.0	>=41.0	NA
weaners_sneezing	0	0–<3	3–<10	10–<20	20+	NA
weaners_coughing	0	0–<2	2–<5	5+	NA
weaners_qm_per_animal	<0.3	0.3–<0.4	0.4–<0.6	0.6–<1.0	>=1.0	NA
weaners_animals_per_water_source	<10	10–<15	15–<25	25–<40	>=40	NA
weaners_room_temperature	<15	15–<18	18–<21	21–<25	>=25	NA
weaners_airflow	<0.1	0.1–<0.2	0.2–<0.4	>=0.4	NA
fatteners_sneezing	0	0–<2	2–<5	5+	NA
fatteners_coughing	0	0–<2	2–<5	5+	NA
fatteners_qm_per_animal	<0.5	0.5–<1.0	1.0–<1.5	>=1.5	NA
fatteners_animals_per_water_source	<10	10–<15	>=15	NA
fatteners_room_temperature	10	10–<15	15–<20	20–<25	>=25	NA
fatteners_airflow	<0.1	0.1–<0.2	0.2–<0.4	>=0.4	NA
