# Supplementary material for: Epidemiology of Influenza A virus in Swiss pig herds: subclinical circulation and associated risk factors
Source: Porcine Health Manag. 2026 Apr 25;12:34. doi: 10.1186/s40813-026-00513-5 (PMC13261839; doi:10.1186/s40813-026-00513-5)
Supplement: Supplementary file 4 — Supplementary Material 4: Additional file 4. Description of data: Sample ID, corresponding Farm ID, corresponding rectal body temperature of sampled pig, Cp-value of pan-IAV RT-qPCR and resulting classification as positive or negative are presented [file 40813_2026_513_MOESM4_ESM.xlsx]

## Sheet: Samples_pigs
Sample_AID	Farm_ID	Rectal_temperature	Ct_value	qPCR_result
1	1	NA	24.6	positive
2	1	NA	25.76	positive
3	1	NA	23.79	positive
4	1	NA	25.1	positive
5	1	NA	26.07	positive
6	2	NA		negative
7	2	NA		negative
8	2	NA		negative
9	2	NA		negative
10	2	NA		negative
11	2	NA		negative
12	2	NA		negative
13	2	NA		negative
14	2	NA		negative
15	2	NA		negative
16	2	NA		negative
17	2	NA		negative
18	2	NA		negative
19	2	NA		negative
20	2	NA		negative
21	2	NA		negative
22	2	NA		negative
23	2	NA		negative
24	2	NA		negative
25	3	NA	32.94	positive
26	3	NA	31.82	positive
27	3	NA	31.82	positive
28	3	NA		negative
29	3	NA	31.91	positive
30	4	40.1		negative
31	4	40.2		negative
32	4	39.9		negative
33	4	39.4		negative
34	4	40.0		negative
35	5	39.4		negative
36	5	39.4		negative
37	5	39.7		negative
38	5	40.4		negative
39	5	40.5		negative
40	3	40.8		negative
41	3	40.7		negative
42	3	40.7		negative
43	3	41.5		negative
44	3	40.2		negative
45	6	41.1	31.87	positive
46	6	39.6	33.22	positive
47	6	40.5	28.4	positive
48	6	39.8	32.76	positive
49	6	40.0	30.73	positive
50	7	39.0		negative
51	7	39.3		negative
52	7	39.2		negative
53	7	38.9		negative
54	7	39.1		negative
55	8	39.7		negative
56	8	39.3		negative
57	8	39.5		negative
58	8	39.2		negative
59	8	39.7		negative
60	8	39.6		negative
61	8	39.4		negative
62	8	39.4		negative
63	8	39.2		negative
64	8	39.5		negative
65	8	39.1		negative
66	8	39.1		negative
67	8	39.2		negative
68	8	39.0		negative
69	8	39.4		negative
70	8	39.0		negative
71	8	39.1		negative
72	8	40.1		negative
73	8	39.5		positive
74	9	39.6		negative
75	9	40.2		negative
76	9	40.3		negative
77	9	40.2		negative
78	9	40.1		negative
79	10	40.1		negative
80	10	40.3		negative
81	10	40.3		negative
82	10	49.7		negative
83	10	40.1		negative
84	11	39.5		negative
85	11	40.9		negative
86	11	39.3		negative
87	11	39.4		negative
88	11	39.0		negative
89	11	39.2		negative
90	11	39.5		negative
91	11	39.7		negative
92	11	39.7		negative
93	11	39.9		negative
94	11	39.9		negative
95	11	39.7		negative
96	11	39.9		negative
97	11	40.5		negative
98	11	40.4		negative
99	11	40.6		negative
100	11	39.5		negative
101	11	40.9		negative
102	11	40.6		negative
103	12	39.5		negative
104	12	40.0		negative
105	12	39.5		negative
106	12	39.3		negative
107	12	39.4		negative
108	12	39.3		negative
109	12	39.2		negative
110	12	39.2		negative
111	12	39.8		negative
112	12	39.7		negative
113	12	39.9		negative
114	12	39.9		negative
115	12	39.4		negative
116	12	39.3		negative
117	12	39.7		negative
118	12	39.9		negative
119	12	40.0		negative
120	12	39.8		negative
121	12	39.7		negative
122	13	39.6		negative
123	13	39.6		negative
124	13	39.7		negative
125	13	39.7		negative
126	13	39.4		negative
127	13	39.8		negative
128	13	40.1		negative
129	13	39.4		negative
130	13	40.0		negative
131	13	39.5		negative
132	13	39.2		negative
133	13	40.1		negative
134	13	39.4		negative
135	13	39.3		negative
136	13	39.6		negative
137	13	39.8		negative
138	13	40.1		negative
139	13	40.0		negative
140	13	40.0	9.44023466830145	negative
141	14	39.4		negative
142	14	39.8		negative
143	14	39.6		negative
144	14	39.7		negative
145	14	40.0	35.2152400491602	positive
146	14	39.8		negative
147	14	40.1	35.9644	positive
148	14	39.8	37.4841656057152	positive
149	14	39.4		negative
150	14	40.3		negative
151	14	38.6		negative
152	14	39.8		negative
153	14	39.4	36.8898158839162	positive
154	14	39.6		negative
155	14	39.7		negative
156	14	40.0		negative
157	14	40.0		negative
158	14	39.7		negative
159	14	39.4		negative
160	15	39.9		negative
161	15	39.4		negative
162	15	39.5		negative
163	15	39.7		negative
164	15	39.2		negative
165	15	39.2		negative
166	15	39.6		negative
167	15	39.7		negative
168	15	39.8		negative
169	15	39.4		negative
170	15	38.6	38.2007022706397	negative
171	15	39.5		negative
172	15	38.6		negative
173	15	39.5		negative
174	15	39.7		negative
175	15	39.7		negative
176	15	39.5		negative
177	15	39.4		negative
178	15	39.7		negative
179	16	39.4		negative
180	16	39.8		negative
181	16	40.0		negative
182	16	39.6		negative
183	16	39.4		negative
184	16	39.6		negative
185	16	40.0		negative
186	16	39.1		negative
187	16	39.8		negative
188	16	39.8		negative
189	16	39.5		negative
190	16	40.2		negative
191	16	39.1		negative
192	16	39.5		negative
193	16	39.5		negative
194	17	40.3		negative
195	17	39.4		negative
196	17	39.5		negative
197	17	39.9		negative
198	17	39.5		negative
199	17	39.7		negative
200	17	39.2		negative
201	17	39.4		negative
202	17	39.2		negative
203	17	39.4		negative
204	17	39.8		negative
205	17	39.2		negative
206	17	39.6		negative
207	17	39.4		negative
208	17	39.3		negative
209	17	39.8		negative
210	17	39.3		negative
211	17	39.2		negative
212	17	39.7		negative
213	18	39.9	33.2880950022182	positive
214	18	39.6	31.5338169034666	positive
215	18	40.5	35.0111328807539	positive
216	18	40.3	21.7442374627075	positive
217	18	40.3	35.1150441539476	positive
218	18	41.5	21.7507062384295	positive
219	18	40.7	33.1192186719239	positive
220	18	39.5	30.8025456194879	positive
221	18	39.8	25.0379604327323	positive
222	18	39.8	23.659831722596	positive
223	18	41.1	28.8481767100528	positive
224	18	39.9	25.9562393399779	positive
225	18	40.3	35.0022484722471	positive
226	18	40.3	23.62216898498	positive
227	18	39.5	33.7900212984181	positive
228	18	39.9	22.8092498475155	positive
229	18	40.9		negative
230	19	39.5		negative
231	19	38.9		negative
232	19	39.3		negative
233	19	38.8		negative
234	19	39.4		negative
235	19	39.4		negative
236	19	39.4		negative
237	19	39.0		negative
238	19	40.0		negative
239	19	40.0		negative
240	19	39.6		negative
241	19	39.8		negative
242	19	39.4		negative
243	19	39.4		negative
244	19	39.8		negative
245	19	39.9		negative
246	19	39.9		negative
247	19	39.7		negative
248	19	40.2		negative
249	20	39.9		negative
250	20	40.2		negative
251	20	39.8		negative
252	20	40.4		negative
253	20	40.6		negative
254	20	39.9		negative
255	20	40.2		negative
256	20	39.8		negative
257	20	40.4		negative
258	20	39.5		negative
259	20	39.9		negative
260	20	40.1		negative
261	20	39.8		negative
262	20	40.0		negative
263	20	40.0		negative
264	20	40.3		negative
265	20	40.3		negative
266	20	40.9		negative
267	20	40.5		negative
268	21	39.3		negative
269	21	39.5		negative
270	21	39.5		negative
271	21	40.3		negative
272	21	39.1		negative
273	21	39.4		negative
274	21	39.2		negative
275	21	39.4		negative
276	21	39.5		negative
277	21	39.3		negative
278	21	39.6		negative
279	21	39.1	37.6492966288105	positive
280	21	39.8		negative
281	21	39.7		negative
282	21	39.8		negative
283	21	39.9		negative
284	21	39.2		negative
285	21	38.7		negative
286	21	39.9	37.0926854397983	positive
287	22	39.9		negative
288	22	39.7		negative
289	22	39.7		negative
290	22	39.7		negative
291	22	39.8		negative
292	22	39.6		negative
293	22	39.9		negative
294	22	40.0		negative
295	22	39.8		negative
296	22	40.0		negative
297	22	39.4		negative
298	22	39.2		negative
299	22	39.7		negative
300	22	39.8		negative
301	22	39.9		negative
302	22	39.6		negative
303	22	39.0		negative
304	22	39.5		negative
305	22	39.9		negative
306	23	39.8		negative
307	23	39.9		negative
308	23	39.9		negative
309	23	40.2		negative
310	23	40.3		negative
311	23	40.0		negative
312	23	40.0		negative
313	23	40.1		negative
314	23	40.1		negative
315	23	40.0		negative
316	23	40.5	37.3795378911246	positive
317	23	40.0		negative
318	23	40.3		negative
319	23	40.6		negative
320	23	40.3		negative
321	23	40.6		negative
322	23	40.5		negative
323	23	40.2		negative
324	23	40.4		negative
325	24	39.6		negative
326	24	39.5		negative
327	24	39.5		negative
328	24	39.7		negative
329	24	40.4		negative
330	24	39.7		negative
331	24	40.2		negative
332	24	39.7		negative
333	24	40.3		negative
334	25	39.9		negative
335	25	NA		negative
336	25	NA		negative
337	25	NA		negative
338	25	NA		negative
339	25	NA		negative
340	25	NA		negative
341	25	NA		negative
342	25	NA		negative
343	25	NA		negative
344	25	NA		negative
345	25	NA		negative
346	25	NA		negative
347	25	NA		negative
348	25	NA		negative
349	25	Na		negative
350	25	NA	36.3900285126172	positive
351	25	NA		negative
352	25	NA		negative
353	26	40.1		negative
354	26	39.6		negative
355	26	39.7		negative
356	26	39.7		negative
357	26	40.2		negative
358	26	40.1		negative
359	26	39.9		negative
360	26	39.9		negative
361	26	39.6		negative
362	26	39.9		negative
363	26	39.9		negative
364	26	39.9		negative
365	26	40.0		negative
366	26	39.6		negative
367	26	39.5		negative
368	26	39.6		negative
369	26	39.5		negative
370	26	40.0		negative
371	26	41.0		negative
372	27	40.4		negative
373	27	39.5		negative
374	27	39.5		negative
375	27	40.1		negative
376	27	40.2		negative
377	27	39.8		negative
378	27	40.1		negative
379	27	40.0		negative
380	27	40.2		negative
381	27	40.0		negative
382	27	39.7		negative
383	27	39.6		negative
384	27	39.8		negative
385	27	39.6		negative
386	27	40.4		negative
387	27	39.1		negative
388	27	39.3		negative
389	27	39.7		negative
390	27	39.5		negative
391	28	39.2		negative
392	28	39.3		negative
393	28	39.2		negative
394	28	39.2		negative
395	28	39.9	37.2126776020966	positive
396	28	39.5		negative
397	28	39.3		negative
398	28	39.3		negative
399	28	39.9		negative
400	28	39.6		negative
401	28	39.7		negative
402	28	40.0		negative
403	28	39.7		negative
404	28	39.4		negative
405	28	39.7		negative
406	28	39.4		negative
407	28	39.8		negative
408	28	39.7		negative
409	28	39.3		negative
410	29	39.4		negative
411	29	39.1		negative
412	29	39.1		negative
413	29	38.5		negative
414	29	39.3		negative
415	29	39.2		negative
416	29	39.2		negative
417	29	39.1		negative
418	29	39.3		negative
419	29	39.4		negative
420	29	38.9		negative
421	29	39.3		negative
422	29	39.2		negative
423	29	38.6		negative
424	29	38.7		negative
425	29	39.2		negative
426	29	38.6		negative
427	29	38.7		negative
428	29	38.5		negative
429	30	39.4		negative
430	30	39.6		negative
431	30	39.4		negative
432	30	39.5		negative
433	30	39.7		negative
434	30	39.9		negative
435	30	39.6		negative
436	30	40.4		negative
437	30	40.0		negative
438	30	40.2		negative
439	30	39.5		negative
440	30	39.9		negative
441	30	39.9		negative
442	30	39.9		negative
443	30	39.3		negative
444	30	39.4		negative
445	30	39.7		negative
446	30	39.6		negative
447	30	39.4		negative
448	31	39.6		negative
449	31	40.2		negative
450	31	40.1		negative
451	31	40.2		negative
452	31	40.4		negative
453	32	39.9		negative
454	32	39.2		negative
455	32	39.7		negative
456	32	39.7		negative
457	32	39.4		negative
458	32	39.6		negative
459	32	39.4		negative
460	32	39.8		negative
461	32	39.5		negative
462	32	39.6		negative
463	32	39.2		negative
464	32	39.6		negative
465	32	39.3		negative
466	32	39.9		negative
467	32	39.7		negative
468	32	39.3		negative
469	32	39.6		negative
470	32	39.7		negative
471	32	40.3		negative
472	33	39.3	33.6070922332603	positive
473	33	39.4	22.2067579164012	positive
474	33	39.7	32.9350849004262	positive
475	33	39.2	24.9379441592653	positive
476	33	39.8	22.0195006519744	positive
477	33	40.2	31.6276611208211	positive
478	33	39.7	31.8859693734028	positive
479	33	NA	26.6967285304024	positive
480	33	39.9	32.6618291664136	positive
481	33	39.5	32.7033347146982	positive
482	33	39.1	32.7771948066262	positive
483	33	39.7	22.4215618140719	positive
484	33	40.0	28.50408954017	positive
485	33	39.9	30.187361674262	positive
486	33	40.1	20.6129495259092	positive
487	33	40.4	24.0589279790035	positive
488	33	39.8	27.5468271121333	positive
489	33	39.9	32.4219734703137	positive
490	33	39.8	25.544793330121	positive
491	34	39.8		negative
492	34	40.3		negative
493	34	39.9		negative
494	34	39.7		negative
495	34	39.7		negative
496	34	39.4		negative
497	34	40.0		negative
498	34	39.6		negative
499	34	40.3		negative
500	34	40.5		negative
501	34	40.5		negative
502	34	40.8		negative
503	34	39.7		negative
504	34	40.6		negative
505	34	39.4		negative
506	34	40.3		negative
507	34	40.2		negative
508	34	41.0		negative
509	34	40.6		negative
510	35	39.6		negative
511	35	39.5		negative
512	35	39.6		negative
513	35	40.4		negative
514	35	40.5		negative
515	36	40.0		negative
516	36	39.4		negative
517	36	39.6		negative
518	36	39.3		negative
519	36	39.8		negative
520	36	40.0		negative
521	36	40.3		negative
522	36	39.4		negative
523	36	40.4		negative
524	36	40.6		negative
525	36	39.2		negative
526	36	39.8		negative
527	36	39.4	37.7259399256975	positive
528	36	40.0		negative
529	36	39.5		negative
530	36	40.1		negative
531	36	39.9		negative
532	36	40.2		negative
533	36	40.0		negative
534	37	39.5		negative
535	37	39.8		negative
536	37	40.0		negative
537	37	39.6		negative
538	37	40.2		negative
539	37	39.1		negative
540	37	38.7		negative
541	37	39.1		negative
542	37	38.2		negative
543	37	39.1		negative
544	37	39.2		negative
545	37	39.2		negative
546	37	39.6		negative
547	37	39.2		negative
548	37	39.6		negative
549	37	38.3		negative
550	37	38.7		negative
551	37	40.0		negative
552	37	39.2		negative
553	38	39.5		negative
554	38	39.5		negative
555	38	39.7		negative
556	38	40.2		negative
557	38	39.3		negative
558	38	40.0		negative
559	38	39.8		negative
560	38	39.5		negative
561	38	39.8		negative
562	38	39.8		negative
563	38	39.4		negative
564	38	40.0		negative
565	38	39.6		negative
566	38	39.5		negative
567	38	39.8		negative
568	38	39.3		negative
569	38	39.9		negative
570	38	39.8		negative
571	38	39.8		negative
572	39	39.3		negative
573	39	39.5		negative
574	39	38.7		negative
575	39	39.1		negative
576	39	39.0		negative
577	39	39.1		negative
578	39	39.4		negative
579	39	39.7		negative
580	39	39.1		negative
581	39	39.2		negative
582	39	39.3		negative
583	39	39.6		negative
584	39	38.7		negative
585	39	39.2		negative
586	39	38.7		negative
587	39	38.0		negative
588	39	39.2		negative
589	39	39.2		negative
590	39	39.5		negative
591	40	39.4		negative
592	40	39.3		negative
593	40	39.2		negative
594	40	39.3		negative
595	40	39.6		negative
596	40	39.6		negative
597	40	39.4		negative
598	40	39.8		negative
599	40	39.6		negative
600	40	39.8		negative
601	40	39.8		negative
602	40	40.5		negative
603	40	39.3		negative
604	40	39.8		negative
605	40	39.5		negative
606	40	39.7		negative
607	40	39.4		negative
608	40	40.1		negative
609	40	38.8		negative
610	41	39.7		negative
611	41	39.6		negative
612	41	39.7		negative
613	41	39.8		negative
614	41	39.7		negative
615	41	39.4		negative
616	41	39.7		negative
617	41	39.8		negative
618	41	39.7		negative
619	41	39.7		negative
620	41	39.6		negative
621	41	39.5		negative
622	41	39.8		negative
623	41	39.8		negative
624	41	39.6		negative
625	41	39.5		negative
626	41	39.8		negative
627	41	39.5		negative
628	41	39.1		negative
629	42	39.2		negative
630	42	39.8		negative
631	42	40.4		negative
632	42	40.0		negative
633	42	40.4		negative
634	42	39.7		negative
635	42	39.7		negative
636	42	40.0		negative
637	42	40.0		negative
638	42	40.6		negative
639	42	39.5		negative
640	42	40.2		negative
641	42	39.7		negative
642	42	39.4		negative
643	42	39.8		negative
644	42	39.5		negative
645	42	39.9		negative
646	42	40.0		negative
647	42	39.8		negative
648	43	38.9		negative
649	43	40.3		negative
650	43	40.5		negative
651	43	40.1		negative
652	43	40.5		negative
653	43	40.5		negative
654	43	40.3		negative
655	43	40.5		negative
656	43	40.6		negative
657	43	41.1		negative
658	43	40.7		negative
659	43	40.6		negative
660	43	40.4		negative
661	43	40.1		negative
662	43	39.5		negative
663	43	40.0		negative
664	43	39.4		negative
665	43	40.9		negative
666	43	39.5		negative
667	44	39.7		negative
668	44	39.8		negative
669	44	38.7		negative
670	44	38.3		negative
671	44	39.4		negative
672	44	39.2		negative
673	44	39.5		negative
674	44	39.5		negative
675	44	39.3		negative
676	44	39.5		negative
677	44	38.5		negative
678	44	38.9		negative
679	44	41.2		negative
680	44	39.6		negative
681	44	39.6		negative
682	44	39.5		negative
683	44	39.6		negative
684	44	40.0		negative
685	44	39.5		negative
686	45	39.7		negative
687	45	39.9		negative
688	45	39.7		negative
689	45	39.5		negative
690	45	39.8		negative
691	45	40.0		negative
692	45	40.8		negative
693	45	40.0		negative
694	45	40.1		negative
695	45	40.2		negative
696	45	40.3		negative
697	45	39.8		negative
698	45	39.7		negative
699	45	40.3		negative
700	45	40.1		negative
701	45	40.1		negative
702	45	40.4		negative
703	45	39.7		negative
704	45	40.7		negative
705	46	39.7		negative
706	46	39.2		negative
707	46	39.8		negative
708	46	39.5		negative
709	46	39.8		negative
710	46	40.3		negative
711	46	39.9		negative
712	46	40.2		negative
713	46	40.1		negative
714	46	40.2		negative
715	46	39.7		negative
716	46	39.9		negative
717	46	39.8		negative
718	46	40.0		negative
719	46	40.0		negative
720	46	40.1		negative
721	46	40.3		negative
722	46	39.7		negative
723	46	39.8		negative
724	47	39.6		negative
725	47	39.9		negative
726	47	39.5		negative
727	47	39.8		negative
728	47	39.7		negative
729	47	40.4		negative
730	47	40.1		negative
731	47	39.6		negative
732	47	39.5		negative
733	47	40.1		negative
734	47	39.5		negative
735	47	40.1		negative
736	48	39.4		negative
737	48	39.5		negative
738	48	38.7		negative
739	48	39.4		negative
740	48	39.9		negative
741	48	39.6		negative
742	48	39.5		negative
743	48	39.8		negative
744	48	39.4		negative
745	48	39.4		negative
746	48	39.0		negative
747	48	40.2		negative
748	48	NA		negative
749	49	40.5		negative
750	49	41.0		negative
751	49	42.0		negative
752	49	40.3		negative
753	49	41.3		negative
754	50	39.4		negative
755	50	39.2		negative
756	50	39.6		negative
757	50	36.6		negative
758	50	39.3		negative
759	50	40.5		negative
760	50	39.8		negative
761	50	39.7		negative
762	50	39.7		negative
763	50	38.8	36.9600517717237	positive
764	50	39.1		negative
765	50	40.0		negative
766	50	40.3		negative
767	50	39.8		negative
768	50	39.7		negative
769	50	41.7		negative
770	50	40.0		negative
771	50	39.5		negative
772	50	39.7		negative
773	51	39.4		negative
774	51	40.2		negative
775	51	40.2		negative
776	51	40.3		negative
777	51	39.9		negative
778	51	39.6		negative
779	51	39.8	38.2219761804786	negative
780	51	39.6		negative
781	51	36.6		negative
782	51	39.4		negative
783	51	39.6		negative
784	51	39.3		negative
785	51	39.3		negative
786	51	39.1		negative
787	51	39.3		negative
788	51	39.2		negative
789	51	39.4		negative
790	51	39.1		negative
791	51	38.9		negative
792	52	39.6		negative
793	52	39.8		negative
794	52	39.9		negative
795	52	39.7		negative
796	52	39.7		negative
797	52	39.4		negative
798	52	39.1		negative
799	52	39.1		negative
800	52	39.7		negative
801	52	39.5		negative
802	52	39.9		negative
803	52	39.9		negative
804	52	41.6		negative
805	52	40.0		negative
806	52	40.2		negative
807	52	39.9		negative
808	52	39.8		negative
809	52	40.0		negative
810	52	39.3		negative
811	53	39.0		negative
812	53	39.3		negative
813	53	39.6		negative
814	53	38.2		negative
815	53	39.6		negative
816	53	40.0		negative
817	53	39.5		negative
818	53	39.9		negative
819	53	39.7	37.6523949826378	positive
820	53	39.5		negative
821	53	39.8		negative
822	53	38.7		negative
823	53	39.0		negative
824	53	39.7		negative
825	53	39.7		negative
826	53	40.0		negative
827	53	40.3		negative
828	53	39.3		negative
829	53	39.7		negative
830	54	39.6		negative
831	54	39.3		negative
832	54	39.6		negative
833	54	39.2		negative
834	54	39.4		negative
835	54	39.6		negative
836	54	39.6		negative
837	54	39.2		negative
838	54	39.6		negative
839	54	39.3		negative
840	54	39.5		negative
841	54	39.4		negative
842	54	39.2		negative
843	54	38.8		negative
844	54	39.8		negative
845	54	38.9		negative
846	54	38.9		negative
847	54	39.9		negative
848	54	39.4		negative
849	55	38.5		negative
850	55	39.0		negative
851	55	39.0		negative
852	55	38.9		negative
853	55	39.0		negative
854	55	38.9		negative
855	55	38.0		negative
856	55	39.0		negative
857	55	38.4		negative
858	55	38.2		negative
859	55	38.8		negative
860	55	39.1		negative
861	55	39.2		negative
862	55	38.5		negative
863	55	39.1		negative
864	55	38.7		negative
865	55	39.2		negative
866	55	38.8		negative
867	55	38.8		negative
868	56	40.5		negative
869	56	40.9		negative
870	56	40.4		negative
871	56	41.8		negative
872	56	40.7		negative
873	56	39.8	37.6385595858012	positive
874	56	41.2		negative
875	56	39.8		negative
876	56	40.9		negative
877	56	40.3		negative
878	56	39.9		negative
879	56	39.7		negative
880	56	40.4		negative
881	56	40.0	32.6532241547627	positive
882	56	40.2		negative
883	56	40.3	36.198119376902	positive
884	56	39.7		negative
885	56	40.8	33.1184746930782	positive
886	56	39.9	25.9640887962341	positive
887	57	39.0		negative
888	57	39.1		negative
889	57	39.5		negative
890	57	40.0		negative
891	57	40.1	37.7150556617126	positive
892	57	39.5		negative
893	57	39.6		negative
894	57	39.9		negative
895	57	39.7		negative
896	57	39.8		negative
897	57	39.3		negative
898	57	40.2		negative
899	57	38.5		negative
900	57	39.2		negative
901	57	39.5		negative
902	57	38.7		negative
903	57	39.4		negative
904	57	39.9		negative
905	57	39.6		negative
906	58	39.2		negative
907	58	39.1		negative
908	58	39.6		negative
909	58	38.7		negative
910	58	39.7		negative
911	58	39.4		negative
912	58	39.5		negative
913	58	39.4		negative
914	58	39.4		negative
915	58	39.2		negative
916	58	39.7		negative
917	58	39.4		negative
918	58	39.4	37.6226811516304	positive
919	58	39.2		negative
920	58	39.2		negative
921	58	38.9		negative
922	58	39.6		negative
923	58	39.8		negative
924	58	39.4		negative
925	59	39.7		negative
926	59	39.7		negative
927	59	39.5		negative
928	59	40.2		negative
929	59	40.0		negative
930	59	40.2		negative
931	59	39.7		negative
932	59	40.2	35.9078384518472	positive
933	59	39.9		negative
934	59	40.2		negative
935	59	39.5		negative
936	59	39.7		negative
937	59	39.7		negative
938	59	40.2		negative
939	59	39.9		negative
940	59	39.5		negative
941	59	40.0		negative
942	59	39.9		negative
943	59	40.2		negative
944	60	39.7		negative
945	60	39.7		negative
946	60	39.3		negative
947	60	39.7		negative
948	60	39.6		negative
949	60	39.0		negative
950	60	39.5		negative
951	60	39.5		negative
952	60	39.4		negative
953	60	39.4		negative
954	60	39.2		negative
955	60	39.6		negative
956	60	39.5		negative
957	60	40.7		negative
958	60	39.7		negative
959	60	39.2		negative
960	60	39.5		negative
961	60	39.5		negative
962	60	39.1		negative
963	61	40.5		negative
964	61	40.5		negative
965	61	40.2		negative
966	61	40.3		negative
967	61	40.2		negative
968	61	40.3		negative
969	61	40.8		negative
970	61	40.5		negative
971	61	40.2		negative
972	61	40.3		negative
973	61	39.7		negative
974	61	40.3		negative
975	61	40.5		negative
976	61	40.3		negative
977	61	40.6	35.3358844387638	positive
978	61	40.1		negative
979	61	40.4		negative
980	61	39.5		negative
981	61	40.2		negative
982	62	39.6		negative
983	62	39.6		negative
984	62	39.8		negative
985	62	39.6		negative
986	62	39.4		negative
987	62	39.5		negative
988	62	39.1		negative
989	62	40.1		negative
990	62	39.7		negative
991	62	40.0		negative
992	62	40.1		negative
993	62	39.8		negative
994	62	39.6		negative
995	62	39.9		negative
996	62	39.8		negative
997	62	39.5		negative
998	62	40.1		negative
999	63	40.0		negative
1000	63	39.9		negative
1001	63	39.6		negative
1002	63	39.9		negative
1003	63	39.9		negative
1004	63	39.9		negative
1005	63	39.0		negative
1006	63	40.0		negative
1007	63	39.7		negative
1008	63	39.7		negative
1009	63	40.1		negative
1010	63	39.3		negative
1011	63	38.7		negative
1012	63	39.8		negative
1013	63	38.9		negative
1014	63	39.3		negative
1015	64	38.1	34.5609658387641	positive
1016	64	39.5	36.2951095012825	positive
1017	64	39.5	34.366546667142	positive
1018	64	39.4	35.9177314205317	positive
1019	64	39.6		negative
1020	65	39.4		negative
1021	65	38.7		negative
1022	65	39.4		negative
1023	65	38.8		negative
1024	65	39.4		negative
1025	65	39.0		negative
1026	65	39.9		negative
1027	65	39.8		negative
1028	65	39.7		negative
1029	65	40.0		negative
1030	65	39.9		negative
1031	65	39.7		negative
1032	65	39.2		negative
1033	65	39.9		negative
1034	65	39.6		negative
1035	65	36.6		negative
1036	65	39.8		negative
1037	65	39.6		negative
1038	65	39.6		negative
1039	66	NA		negative
1040	66	NA		negative
1041	66	NA		negative
1042	66	NA		negative
1043	66	NA		negative
1044	66	NA		negative
1045	66	NA		negative
1046	66	NA		negative
1047	66	NA		negative
1048	66	NA		negative
1049	66	NA		negative
1050	66	NA		negative
1051	66	NA		negative
1052	66	NA		negative
1053	66	NA		negative
1054	67	40.8		negative
1055	67	40.4		negative
1056	67	40.3		negative
1057	67	39.4		negative
1058	67	40.1		negative
1059	67	40.7		negative
1060	67	39.7		negative
1061	67	40.6		negative
1062	67	40.3		negative
1063	67	41.7		negative
1064	67	40.2		negative
1065	67	40.5		negative
1066	67	39.9		negative
1067	67	40.4		negative
1068	67	40.5		negative
1069	67	40.5		negative
1070	67	40.5		negative
1071	67	41.2		negative
1072	67	40.4		negative
1073	68	40.0		negative
1074	68	39.8		negative
1075	68	39.8		negative
1076	68	40.1		negative
1077	68	40.1		negative
1078	68	40.0		negative
1079	68	40.0		negative
1080	68	40.2		negative
1081	68	40.7		negative
1082	68	40.5		negative
1083	68	40.4		negative
1084	68	40.3		negative
1085	68	40.4		negative
1086	68	40.6	36.9537552917436	positive
1087	68	40.8		negative
1088	68	39.8		negative
1089	68	39.9		negative
1090	68	40.6		negative
1091	68	40.6		negative
1092	69	39.6		negative
1093	69	38.1		negative
1094	69	39.3		negative
1095	69	38.7		negative
1096	69	38.5	37.2935004137436	positive
1097	69	39.0		negative
1098	69	38.8		negative
1099	69	39.6		negative
1100	69	39.4		negative
1101	69	39.5		negative
1102	69	39.0		negative
1103	69	39.4		negative
1104	69	39.1		negative
1105	69	39.5		negative
1106	69	39.3		negative
1107	69	40.1		negative
1108	69	39.0		negative
1109	69	40.1		negative
1110	69	39.8		negative
1111	70	39.8		negative
1112	70	39.8		negative
1113	70	39.8		negative
1114	70	40.0		negative
1115	70	40.3		negative
1116	70	40.0		negative
1117	70	39.3		negative
1118	70	40.0		negative
1119	70	40.0		negative
1120	70	39.8		negative
1121	70	40.2		negative
1122	70	40.5		negative
1123	70	39.4		negative
1124	70	39.7		negative
1125	70	39.6	36.0232413910589	positive
1126	70	39.9		negative
1127	70	40.2		negative
1128	70	39.7		negative
1129	70	39.6		negative
1130	71	39.6	24.9394703896422	positive
1131	71	40.2	21.8291224028118	positive
1132	71	40.2	22.7932564078982	positive
1133	71	40.1	21.8402697040071	positive
1134	71	40.1	27.4598167643163	positive
1135	71	39.4	35.5464410910984	positive
1136	71	39.3	33.1847058034266	positive
1137	71	39.9	31.9468928336552	positive
1138	71	39.6	27.7537236292592	positive
1139	71	40.4	34.9708916189575	positive
1140	72	39.4		negative
1141	72	39.2		negative
1142	72	39.2		negative
1143	72	39.3		negative
1144	72	39.3		negative
1145	74	40.4		negative
1146	74	42.2		negative
1147	74	39.8	35.2883864493397	positive
1148	74	39.6		negative
1149	74	40.3		negative
1150	75	39.6		negative
1151	75	39.7		negative
1152	75	39.9		negative
1153	75	40.1		negative
1154	75	40.4		negative
1155	75	39.8		negative
1156	75	39.3		negative
1157	75	39.9		negative
1158	75	39.7		negative
1159	75	39.6		negative
1160	75	39.7		negative
1161	75	39.7		negative
1162	75	39.4		negative
1163	75	39.9		negative
1164	75	39.4		negative
1165	75	39.7		negative
1166	75	39.5		negative
1167	75	39.5		negative
1168	75	39.8		negative
1169	76	39.5		negative
1170	76	39.2		negative
1171	76	36.6		negative
1172	76	38.2		negative
1173	76	39.2		negative
1174	76	38.3		negative
1175	76	39.1		negative
1176	76	39.2		negative
1177	76	39.2		negative
1178	76	39.8		negative
1179	76	39.2		negative
1180	76	39.2		negative
1181	76	38.9		negative
1182	76	38.5		negative
1183	76	39.1		negative
1184	76	39.5		negative
1185	76	38.7		negative
1186	76	41.0		negative
1187	76	39.0		negative
1188	77	39.6		negative
1189	77	39.6		negative
1190	77	40.1		negative
1191	77	39.0		negative
1192	77	39.8		negative
1193	77	40.6		negative
1194	77	39.8		negative
1195	77	40.1		negative
1196	77	39.9		negative
1197	77	40.1		negative
1198	77	39.7		negative
1199	77	40.1		negative
1200	77	39.5		negative
1201	77	39.4		negative
1202	77	39.5		negative
1203	77	39.1		negative
1204	77	40.1		negative
1205	77	40.1		negative
1206	77	40.5		negative
1207	78	40.2	27.2403175373739	positive
1208	78	40.2	28.1016721370919	positive
1209	78	38.4	32.1671344458275	positive
1210	78	40.6	30.6060115265877	positive
1211	78	40.5	30.674387389878	positive
1212	79	39.7		negative
1213	79	39.7		negative
1214	79	39.6		negative
1215	79	39.3		negative
1216	79	39.1		negative
1217	79	39.4		negative
1218	79	39.7		negative
1219	79	39.7		negative
1220	79	39.9		negative
1221	79	39.7		negative
1222	79	39.4		negative
1223	79	39.8		negative
1224	79	39.8		negative
1225	79	39.3		negative
1226	79	39.1		negative
1227	81	39.9		negative
1228	81	39.9		negative
1229	81	40.1		negative
1230	81	40.1		negative
1231	81	39.9		negative
1232	81	40.0		negative
1233	81	40.1		negative
1234	81	40.6		negative
1235	81	39.7		negative
1236	81	40.7		negative
1237	81	40.1		negative
1238	81	39.9		negative
1239	81	40.9		negative
1240	81	39.7		negative
1241	81	40.0		negative
1242	81	39.7		negative
1243	41	40.1	36.2416245653624	positive
1244	41	40.2	24.6466064900957	positive
1245	41	40.4	33.4059200495011	positive
1246	41	40.4		negative
1247	41	40.2	35.571821069667	positive
1248	82	40.2		negative
1249	82	39.8		negative
1250	82	39.7		negative
1251	82	39.3		negative
1252	82	39.4		negative
1253	82	39.5		negative
1254	82	40.2		negative
1255	82	39.9		negative
1256	82	39.4		negative
1257	82	39.0		negative
1258	82	40.2		negative
1259	82	39.7		negative
1260	82	39.7		negative
1261	82	39.5		negative
1262	82	39.0		negative
1263	82	39.7		negative
1264	82	39.4		negative
1265	82	39.1		negative
1266	82	39.3		negative
1267	83	40.1		negative
1268	83	39.6		negative
1269	83	39.8		negative
1270	83	40.5		negative
1271	83	40.6		negative
1272	83	39.8		negative
1273	83	40.6		negative
1274	83	39.0		negative
1275	83	40.0		negative
1276	83	39.9		negative
1277	83	39.4		negative
1278	83	39.6		negative
1279	83	40.3		negative
1280	83	40.3		negative
1281	83	39.8		negative
1282	83	40.0		negative
1283	83	40.1		negative
1284	83	39.7		negative
1285	83	40.0		negative
1286	84	38.9		negative
1287	84	40.7		negative
1288	84	39.0		negative
1289	84	39.4		negative
1290	84	39.6		negative
1291	84	39.6		negative
1292	84	39.7		negative
1293	84	39.5		negative
1294	84	39.6		negative
1295	84	39.7		negative
1296	84	39.1		negative
1297	84	39.7		negative
1298	84	39.8		negative
1299	84	39.2		negative
1300	84	39.3		negative
1301	84	38.3		negative
1302	84	39.6		negative
1303	84	39.7		negative
1304	84	39.9		negative
1305	85	40.1		negative
1306	85	40.0		negative
1307	85	39.9		negative
1308	85	39.7		negative
1309	85	39.2		negative
1310	85	39.4		negative
1311	85	39.9		negative
1312	85	39.8		negative
1313	85	39.5		negative
1314	85	40.1		negative
1315	85	39.7		negative
1316	85	39.5		negative
1317	85	39.8		negative
1318	85	39.6		negative
1319	85	38.7		negative
1320	85	39.7		negative
1321	85	39.9		negative
1322	85	39.7		negative
1323	85	39.9		negative
1324	86	39.3		negative
1325	86	39.8		negative
1326	86	39.4		negative
1327	86	39.3		negative
1328	86	39.6		negative
1329	86	39.5		negative
1330	86	39.3		negative
1331	86	40.1		negative
1332	86	39.5		negative
1333	86	40.1		negative
1334	86	39.7		negative
1335	86	39.2		negative
1336	86	39.6		negative
1337	86	39.9		negative
1338	86	40.0		negative
1339	86	39.9		negative
1340	86	39.7		negative
1341	86	39.7		negative
1342	86	39.7		negative
1343	87	39.7		negative
1344	87	39.6		negative
1345	87	39.7		negative
1346	87	39.5		negative
1347	87	39.7		negative
1348	87	39.9		negative
1349	87	39.7		negative
1350	87	39.4		negative
1351	87	39.4		negative
1352	87	39.9		negative
1353	87	39.7		negative
1354	87	39.8		negative
1355	87	39.9		negative
1356	87	40.0		negative
1357	87	39.8		negative
1358	87	40.8		negative
1359	87	39.8		negative
1360	87	39.4		negative
1361	87	39.9		negative
1362	73	38.8	31.9158847133922	positive
1363	73	38.9	26.924818510594	positive
1364	73	38.6	30.8418932454383	positive
1365	73	39.0	33.2898372506714	positive
1366	73	39.1	34.835973578712	positive
1367	88	40.8	27.7224036606676	positive
1368	88	40.3	30.07942260366	positive
1369	88	40.8	29.8223925629827	positive
1370	88	40.1	28.9291785805654	positive
1371	88	39.9	31.2477035460498	positive
1372	89	39.9		negative
1373	89	39.7		negative
1374	89	39.9		negative
1375	89	40.0		negative
1376	89	39.9		negative
1377	89	39.2		negative
1378	89	39.2		negative
1379	89	39.1		negative
1380	89	39.5		negative
1381	89	38.9		negative
1382	89	40.0		negative
1383	89	39.2		negative
1384	89	40.5		negative
1385	89	39.8		negative
1386	89	39.5		negative
1387	89	39.4		negative
1388	89	39.6		negative
1389	89	39.2		negative
1390	89	39.6		negative
1391	90	39.8		negative
1392	90	39.1		negative
1393	90	38.9		negative
1394	90	39.3		negative
1395	90	39.1		negative
1396	91	39.8	33.535467442942	positive
1397	91	40.2	34.251790646852	positive
1398	91	40.0	34.0784049726805	positive
1399	91	40.0		negative
1400	91	40.1	33.2031496009392	positive
1401	91	40.1	34.3405522350566	positive
1402	91	39.7		negative
1403	91	40.5		negative
1404	91	40.7		negative
1405	91	40.1	32.8318111082144	positive
1406	91	39.8		negative
1407	91	40.1	34.4171573456854	positive
1408	91	40.6		negative
1409	91	40.8	30.0130738986185	positive
1410	91	39.6		negative
1411	91	40.4	34.31993548941	positive
1412	91	39.6	34.0296927585765	positive
1413	91	40.6	34.884177924232	positive
1414	91	39.8		negative
1415	92	40.3	33.7663390267669	positive
1416	92	40.1	33.5354852257543	positive
1417	92	39.5		negative
1418	92	39.7	34.5699082780722	positive
1419	92	40.0	33.8261534771135	positive
1420	93	40.1		negative
1421	93	39.4		negative
1422	93	39.8		negative
1423	93	40.0		negative
1424	93	40.7		negative
1425	93	40.2		negative
1426	93	40.5		negative
1427	93	39.7		negative
1428	93	39.9		negative
1429	93	39.8		negative
1430	93	39.7		negative
1431	93	40.1		negative
1432	93	39.9		negative
1433	93	39.4		negative
1434	93	40.2		negative
1435	93	39.7		negative
1436	93	39.5		negative
1437	93	40.2		negative
1438	93	40.0		negative
1439	94	38.8		negative
1440	94	39.8		negative
1441	94	39.8		negative
1442	94	39.7		negative
1443	94	39.7		negative
1444	94	40.0		negative
1445	94	39.9		negative
1446	94	39.9		negative
1447	94	40.0		negative
1448	94	40.2		negative
1449	94	40.2		negative
1450	94	40.4		negative
1451	94	40.0		negative
1452	94	39.9		negative
1453	94	40.0		negative
1454	94	39.3		negative
1455	94	40.3		negative
1456	94	39.8		negative
1457	94	NA		negative
1458	80	39.4	34.0818471026874	positive
1459	80	39.5		negative
1460	80	39.2		negative
1461	80	39.8	34.1971302926945	positive
1462	80	39.8		negative
1463	80	39.5		negative
1464	80	38.4		negative
1465	80	39.2		negative
1466	80	39.2		negative
1467	80	40.8		negative
1468	80	39.0	34.2386599606352	positive
1469	80	40.1	34.2223223385894	positive
1470	80	39.2		negative
1471	80	39.7	32.3134763146935	positive
1472	80	39.9		negative
1473	80	40.9		negative
1474	80	39.5		negative
1475	80	39.6	33.3212056198908	positive
1476	95	39.0	33.8967168768958	positive
1477	95	39.7	34.4632527211498	positive
1478	95	40.1	34.8824016467468	positive
1479	95	39.6		negative
1480	95	39.1		negative
1481	95	39.7		negative
1482	95	39.8		negative
1483	95	39.7		negative
1484	95	39.7		negative
1485	95	39.2		negative
1486	95	39.6		negative
1487	95	39.9		negative
1488	95	39.8		negative
1489	95	39.5		negative
1490	95	39.8		negative
1491	95	39.8		negative
1492	95	39.6		negative
1493	95	39.8		negative
1494	95	39.4		negative
1495	96	39.5		negative
1496	96	39.8		negative
1497	96	39.6		negative
1498	96	39.1		negative
1499	96	39.8		negative
1500	96	39.3		negative
1501	96	39.8		negative
1502	96	40.2		negative
1503	96	39.9		negative
1504	96	40.7		negative
1505	96	39.2		negative
1506	96	39.2		negative
1507	96	39.6		negative
1508	96	39.7		negative
1509	96	40.0		negative
1510	96	40.1		negative
1511	96	39.7		negative
1512	96	40.5		negative
1513	96	41.0		negative
1514	97	38.8		negative
1515	97	39.5		negative
1516	97	39.4		negative
1517	97	39.8		negative
1518	97	39.0		negative
1519	97	39.9		negative
1520	97	39.4		negative
1521	97	39.5		negative
1522	97	40.8		negative
1523	97	39.5		negative
1524	97	39.9		negative
1525	97	39.2		negative
1526	97	39.5		negative
1527	97	39.8		negative
1528	97	38.7		negative
1529	97	39.3		negative
1530	97	39.4		negative
1531	97	39.7		negative
1532	97	39.5		negative
1533	98	40.0		negative
1534	98	39.8		negative
1535	98	40.1	32.5034916796055	positive
1536	98	39.9		negative
1537	98	39.7		negative
1538	98	40.1		negative
1539	98	39.7	33.4760642925645	positive
1540	98	39.8		negative
1541	98	39.5	32.3864175415138	positive
1542	98	39.5	32.0304071232692	positive
1543	98	39.8	32.0027259944764	positive
1544	98	39.7		negative
1545	98	40.5	32.6397586372704	positive
1546	98	39.9		negative
1547	98	40.6		negative
1548	98	39.9	32.7204033786366	positive
1549	98	39.4	23.8959125479819	positive
1550	98	40.2		negative
1551	98	39.5	28.7992837682351	positive
1552	99	39.8		negative
1553	99	39.3		negative
1554	99	39.2		negative
1555	99	40.3		negative
1556	99	39.5		negative
1557	99	39.9		negative
1558	99	39.7		negative
1559	99	39.5		negative
1560	99	40.0		negative
1561	99	39.9		negative
1562	99	40.1		negative
1563	99	39.1		negative
1564	99	39.9		negative
1565	99	39.1		negative
1566	99	39.3		negative
1567	99	39.1		negative
1568	99	39.7		negative
1569	99	39.6		negative
1570	99	39.6		negative
1571	100	39.8	27.8125074815897	negative
1572	100	39.4		negative
1573	100	39.5		negative
1574	100	39.5		negative
1575	100	39.3		negative
1576	100	39.8		negative
1577	100	39.8		negative
1578	100	39.6		negative
1579	100	39.7		negative
1580	100	40.0		negative
1581	100	39.6	33.545	positive
1582	100	39.4	33.552	positive
1583	100	39.6		negative
1584	100	39.7	33.6303	positive
1585	100	39.4		negative
1586	100	39.6	34.3646	positive
1587	100	39.7	33.8601	positive
1588	100	39.2	34.1709	positive
1589	100	39.1		negative
1590	101	39.5	34.2989	positive
1591	101	39.0	35.1352	positive
1592	101	39.1		negative
1593	101	38.7		negative
1594	101	39.5		negative
1595	101	39.1	33.9517	positive
1596	101	39.4		negative
1597	101	39.5		negative
1598	101	39.0		negative
1599	101	39.8		negative
1600	101	39.0	33.9705	positive
1601	101	40.1		negative
1602	101	39.1		negative
1603	101	40.3		negative
1604	101	39.5		negative
1605	101	39.3	33.7662	positive
1606	101	39.5		negative
1607	101	39.4	34.1817	positive
1608	101	39.4	34.0718	positive
1609	102	39.7	34.5209	positive
1610	102	39.5		negative
1611	102	38.9		negative
1612	102	40.0		negative
1613	102	40.1		negative
1614	102	39.8		negative
1615	102	40.3	33.9445	positive
1616	102	40.3		negative
1617	102	39.5		negative
1618	102	40.0		negative
1619	102	39.9		negative
1620	102	39.7		negative
1621	102	39.7		negative
1622	102	39.7		negative
1623	102	39.8		negative
1624	102	40.4		negative
1625	102	40.0		negative
1626	102	39.8		negative
1627	102	38.9		negative
1628	103	39.7		negative
1629	103	39.5	33.639	positive
1630	103	39.8	34.5388	positive
1631	103	40.0	33.2845	positive
1632	103	40.5	33.4179	positive
1633	103	39.9	34.2391	positive
1634	103	39.9	33.9689	positive
1635	103	40.0		negative
1636	103	39.7	34.3205	positive
1637	103	39.9	34.7026	positive
1638	103	40.2	33.6367	positive
1639	103	40.1	33.7395	positive
1640	103	40.3	34.0726	positive
1641	103	39.5	33.3858	positive
1642	103	39.7		negative
1643	103	40.2		negative
1644	103	39.7		negative
1645	103	40.1		negative
1646	103	40.2		negative
1647	104	39.4	36.5708	positive
1648	104	39.2	37.7082	positive
1649	104	39.4		negative
1650	104	39.4		negative
1651	104	38.5		negative
1652	104	39.7		negative
1653	104	39.9		negative
1654	104	39.5		negative
1655	104	39.2		negative
1656	104	39.1	34.6927	positive
1657	104	39.0		negative
1658	104	39.4		negative
1659	104	38.6		negative
1660	104	39.2		negative
1661	104	38.8		negative
1662	104	39.2		negative
1663	104	39.8		negative
1664	104	39.2		negative
1665	104	39.3		negative
1666	105	41.3	20.2828	positive
1667	105	40.4	23.2128	positive
1668	105	40.4	20.6283	positive
1669	105	40.2	23.213	positive
1670	105	40.2	22.9605	positive
1671	106	38.4		negative
1672	106	39.4		negative
1673	106	38.6		negative
1674	106	38.7		negative
1675	106	39.5	32.4861	negative
1676	107	39.2		negative
1677	107	39.3		negative
1678	107	39.5		negative
1679	107	39.7		negative
1680	107	40.2		negative
1681	107	39.1		negative
1682	107	39.1		negative
1683	107	39.3		negative
1684	107	38.9		negative
1685	107	39.1		negative
1686	107	39.7		negative
1687	107	39.0		negative
1688	107	39.7		negative
1689	107	39.4		negative
1690	107	39.4	34.7549	positive
1691	107	39.2		negative
1692	107	38.8		negative
1693	107	39.7		negative
1694	107	38.9		negative
1695	108	40.1		negative
1696	108	39.7		negative
1697	108	40.0		negative
1698	108	40.1		negative
1699	108	40.2		negative
1700	108	39.8		negative
1701	108	40.3		negative
1702	108	39.6		negative
1703	108	39.9		negative
1704	108	39.7		negative
1705	108	39.8		negative
1706	108	40.4	34.0617	positive
1707	108	40.1		negative
1708	108	40.1		negative
1709	108	39.8		negative
1710	108	39.8		negative
1711	108	38.8		negative
1712	108	40.0		negative
1713	108	39.9		negative
1714	109	39.2	33.8204	positive
1715	109	39.5	33.6605	positive
1716	109	39.7	33.9733	positive
1717	109	39.4	33.3678	positive
1718	109	39.8	32.5714	positive
1719	109	39.7	24.6241	positive
1720	109	39.6	23.4963	positive
1721	109	39.3	31.8371	positive
1722	109	39.8	27.9246	positive
1723	109	39.8	32.469	positive
1724	109	40.0	32.3692	positive
1725	109	39.6	34.6606	positive
1726	109	39.4	33.7491	positive
1727	109	40.0	33.8961	positive
1728	109	39.9	32.7896	positive
1729	109	39.8	30.0127	positive
1730	109	39.7	24.9771	positive
1731	109	39.7	28.3981	positive
1732	109	40.5	22.8569	positive
1733	110	38.2		negative
1734	110	38.3		negative
1735	110	39.5		negative
1736	110	39.4		negative
1737	110	39.2		negative
1738	110	39.6		negative
1739	110	39.0	34.5561	positive
1740	110	38.8		negative
1741	110	39.3		negative
1742	110	38.4		negative
1743	110	39.2	35.0867	positive
1744	110	39.1	32.7967	positive
1745	110	38.9	33.7825	positive
1746	110	39.1	34.2393	positive
1747	110	39.0		negative
1748	110	39.2		negative
1749	110	38.7	34.6918	positive
1750	110	39.2		negative
1751	110	38.6		negative
1752	111	39.7		negative
1753	111	39.6		negative
1754	111	38.5		negative
1755	111	38.4		negative
1756	111	38.4		negative
1757	111	38.4		negative
1758	111	39.5		negative
1759	111	39.7		negative
1760	111	37.9		negative
1761	111	39.8		negative
1762	111	39.4		negative
1763	111	39.6		negative
1764	111	39.8		negative
1765	111	39.5		negative
1766	111	39.6		negative
1767	111	39.7		negative
1768	111	40.3		negative
1769	111	39.8		negative
1770	111	39.9		negative
1771	112	39.3		negative
1772	112	39.8		negative
1773	112	39.8		negative
1774	112	40.2		negative
1775	112	40.1		negative
1776	112	40.3		negative
1777	112	39.8		negative
1778	112	40.1		negative
1779	112	40.2		negative
1780	112	39.7		negative
1781	112	39.8		negative
1782	112	39.2		negative
1783	112	39.7		negative
1784	112	40.2		negative
1785	112	39.9		negative
1786	112	39.5		negative
1787	112	40.2		negative
1788	112	40.0		negative
1789	113	39.6		negative
1790	113	39.7		negative
1791	113	39.8		negative
1792	113	39.7		negative
1793	113	40.1		negative
1794	113	40.1		negative
1795	113	39.8		negative
1796	113	39.9		negative
1797	113	39.6		negative
1798	113	39.8		negative
1799	113	40.2		negative
1800	113	39.9		negative
1801	113	38.8		negative
1802	113	39.2		negative
1803	113	40.0		negative
1804	113	39.8		negative
1805	113	39.7		negative
1806	113	39.5		negative
1807	114	39.8		negative
1808	114	39.7		negative
1809	114	39.9		negative
1810	114	40.1		negative
1811	114	40.1		negative
1812	114	40.1		negative
1813	114	39.9		negative
1814	114	39.5		negative
1815	114	39.5		negative
1816	114	39.7		negative
1817	114	39.8		negative
1818	114	40.0		negative
1819	114	39.6		negative
1820	114	39.7		negative
1821	114	39.3		negative
1822	114	39.7		negative
1823	114	39.8		negative
1824	114	39.3	34.784	positive
1825	114	39.5		negative
1826	115	39.7	32.9879	positive
1827	115	40.5	34.5865	positive
1828	115	39.5	21.0283	positive
1829	115	39.8	34.3661	positive
1830	115	39.7	32.3055	positive
1831	116	39.8		negative
1832	116	39.7		negative
1833	116	39.8		negative
1834	116	39.7		negative
1835	116	39.2		negative
1836	116	39.7		negative
1837	116	39.8		negative
1838	116	39.8		negative
1839	116	39.9		negative
1840	116	39.5		negative
1841	116	39.3		negative
1842	116	39.4		negative
1843	116	39.7		negative
1844	116	39.8		negative
1845	116	39.8		negative
1846	116	39.6		negative
1847	116	39.7		negative
1848	116	40.3		negative
1849	116	40.0		negative
1850	117	39.6		negative
1851	117	40.0		negative
1852	117	39.7		negative
1853	117	39.7		negative
1854	117	39.6		negative
1855	117	39.8		negative
1856	117	39.7		negative
1857	117	39.7		negative
1858	117	39.3		negative
1859	117	39.7		negative
1860	117	40.0		negative
1861	117	39.8		negative
1862	117	39.4		negative
1863	117	39.4		negative
1864	117	39.9		negative
1865	117	39.6		negative
1866	117	39.9	9.35202	negative
1867	117	39.6		negative
1868	117	39.8		negative
1869	118	39.8		negative
1870	118	39.4		negative
1871	118	39.6		negative
1872	118	39.8		negative
1873	118	39.5		negative
1874	118	39.9		negative
1875	118	39.6		negative
1876	118	39.4		negative
1877	118	39.3		negative
1878	118	39.5		negative
1879	118	39.4		negative
1880	118	39.9		negative
1881	118	40.4		negative
1882	118	40.3		negative
1883	118	40.0		negative
1884	118	40.1		negative
1885	118	40.2		negative
1886	118	39.8		negative
1887	118	40.2		negative
1888	119	40.0		negative
1889	119	39.8		negative
1890	119	40.4		negative
1891	119	39.4	33.87	positive
1892	119	39.4		negative
1893	119	39.6		negative
1894	119	39.7		negative
1895	119	40.4		negative
1896	119	39.4		negative
1897	119	39.6		negative
1898	119	40.2	33.8465	positive
1899	119	39.6		negative
1900	119	40.5	34.034	positive
1901	119	39.6	34.2071	positive
1902	119	39.4	34.4283	positive
1903	119	39.8	31.2808	positive
1904	119	39.7	34.0195	positive
1905	119	39.7		negative
1906	119	40.1	30.1649	positive
1907	120	37.1		negative
1908	120	39.2		negative
1909	120	38.5		negative
1910	120	39.0		negative
1911	120	39.0		negative
1912	120	39.5		negative
1913	120	38.8		negative
1914	120	38.6		negative
1915	120	38.9		negative
1916	120	38.7		negative
1917	120	38.6		negative
1918	120	39.3		negative
1919	120	38.6		negative
1920	120	38.7		negative
1921	120	38.6		negative
1922	120	38.7		negative
1923	120	39.5		negative
1924	120	38.7		negative
1925	120	39.1		negative
1926	121	39.0		negative
1927	121	39.9		negative
1928	121	39.5		negative
1929	121	39.4		negative
1930	121	39.4		negative
1931	121	39.3		negative
1932	121	39.8		negative
1933	121	39.2		negative
1934	121	39.8		negative
1935	121	40.7		negative
1936	121	39.6		negative
1937	121	39.9		negative
1938	121	39.6		negative
1939	121	40.1	29.2085	positive
1940	121	39.7		negative
1941	121	39.6		negative
1942	121	39.6		negative
1943	121	39.5		negative
1944	121	39.1		negative
1945	122	40.2	33.0597	positive
1946	122	40.3	19.9731	positive
1947	122	40.1	24.0231	positive
1948	122	40.0	33.2434	positive
1949	122	39.8	33.7565	positive
1950	123	39.9		negative
1951	123	39.9		negative
1952	123	39.6		negative
1953	123	39.4		negative
1954	123	40.0		negative
1955	123	39.8		negative
1956	123	40.2		negative
1957	123	39.6		negative
1958	123	39.2		negative
1959	123	39.4		negative
1960	123	39.4		negative
1961	123	39.6		negative
1962	123	39.4		negative
1963	123	39.3		negative
1964	123	39.8		negative
1965	123	39.8		negative
1966	123	39.5		negative
1967	123	39.6		negative
1968	123	40.5		negative
1969	124	38.8		negative
1970	124	39.0		negative
1971	124	39.3		negative
1972	124	39.2		negative
1973	124	39.4		negative
1974	124	39.5		negative
1975	124	39.0		negative
1976	124	39.2		negative
1977	124	39.3		negative
1978	124	39.5		negative
1979	124	39.0		negative
1980	124	39.2		negative
1981	124	39.1		negative
1982	124	39.4		negative
1983	124	39.5		negative
1984	124	39.4		negative
1985	125	39.8		negative
1986	125	40.0		negative
1987	125	39.6		negative
1988	125	40.3		negative
1989	125	40.1		negative
1990	126	39.6		negative
1991	126	39.6		negative
1992	126	39.7		negative
1993	126	39.5		negative
1994	126	39.7		negative
1995	126	40.0		negative
1996	126	39.8		negative
1997	126	39.9		negative
1998	126	39.2		negative
1999	126	40.2		negative
[truncated: 47 more rows]
