# Supplementary material for: Epidemiology of Influenza A virus in Swiss pig herds: subclinical circulation and associated risk factors
Source: Porcine Health Manag. 2026 Apr 25;12:34. doi: 10.1186/s40813-026-00513-5 (PMC13261839; doi:10.1186/s40813-026-00513-5)
Supplement: Supplementary file 5 — Supplementary Material 5: Additional file 5. Description of data: Eight tables that contain associations and correlations of all predictors in the husbandry, animal health, environment and human health domain [file 40813_2026_513_MOESM5_ESM.xlsx]

## Sheet: Assoc_Husbandry
variable	class	levels	pct_NA	test	pval	N	pval_fdr	subset
canton_factor	factor	North-West, Berne + Solothurn, East & Zurich, Romandy, Lucerne	0	Fisher's exact	0.773	100	1	Husbandry
herdsize	integer	continuous	0	t-test	0.6	100	1	Husbandry
production_type_factor	factor	1, 2, 3, 4, 5	0	Fisher's exact	0.445	100	1	Husbandry
Farrowing_on_farm	logical	FALSE, TRUE	0	Fisher's exact	1	100	1	Husbandry
Isemination_on_farm	logical	FALSE, TRUE	0	Chi-squared	1	100	1	Husbandry
Gestation_on_farm	logical	FALSE, TRUE	0	Chi-squared	1	100	1	Husbandry
Weaners_on_farm	logical	FALSE, TRUE	0	Fisher's exact	1	100	1	Husbandry
Fattening_on_farm	logical	FALSE, TRUE	0	Chi-squared	0.845	100	1	Husbandry
horses_closeby	logical	FALSE, TRUE	0	Fisher's exact	1	100	1	Husbandry
dogs_closeby	logical	FALSE, TRUE	0	Chi-squared	0.598	100	1	Husbandry
chicken_closeby	logical	FALSE, TRUE	0	Chi-squared	0.64	100	1	Husbandry
turkey_closeby	logical	FALSE, TRUE	0	Fisher's exact	0.54	100	1	Husbandry
cattle_closeby	logical	FALSE, TRUE	0	Chi-squared	0.324	100	1	Husbandry
cats_closeby	logical	FALSE, TRUE	0	Chi-squared	0.912	100	1	Husbandry
proximity_to_other_pig_herd	logical	FALSE, TRUE	0	Chi-squared	0.361	100	1	Husbandry
proximity_to_other_poultry_herd	logical	FALSE, TRUE	0	Chi-squared	0.222	100	1	Husbandry
number_suckling_piglets	integer	continuous	12	t-test	0.155	88	1	Husbandry
number_weaners	integer	continuous	11	t-test	0.224	89	1	Husbandry
number_fattening_pigs	integer	continuous	37	Wilcoxon Mann-Whitney	0.42	63	1	Husbandry
number_young_sows	integer	continuous	28	t-test	0.771	72	1	Husbandry
number_old_sows	integer	continuous	12	t-test	0.868	88	1	Husbandry
number_boars	integer	continuous	30	Wilcoxon Mann-Whitney	0.857	70	1	Husbandry
number_of_origins	integer	continuous	13	Wilcoxon Mann-Whitney	0.344	87	1	Husbandry
quarantine_concept	logical	FALSE, TRUE	0	Chi-squared	0.536	100	1	Husbandry
quarantine_in_herd_contact	logical	FALSE, TRUE	0	Chi-squared	0.931	100	1	Husbandry
herds_of_origin_respiratory_symptoms	logical	FALSE, TRUE	0	Fisher's exact	0.122	100	1	Husbandry
herds_of_origin_influenza_diagnosis	logical	FALSE, TRUE	0	Fisher's exact	1	100	1	Husbandry
production_cycle	factor	1, 2, 3, other	0	Chi-squared	0.0595	100	1	Husbandry
mode_stable_occupation_ai_centre	logical	FALSE, TRUE	32	Fisher's exact	0.345	68	1	Husbandry
mode_stable_occupation_gestation_stable	logical	FALSE, TRUE	26	Fisher's exact	0.725	74	1	Husbandry
mode_stable_occupation_farrowing_stable	logical	FALSE, TRUE	11	Chi-squared	0.351	89	1	Husbandry
cross_fostering_farrowing_stable	factor	1, 2, 3	11	Chi-squared	0.171	89	1	Husbandry
mode_stable_occupation_weaner_stable	logical	FALSE, TRUE	9	Chi-squared	1	91	1	Husbandry
mode_stable_occupation_fattening_stable	logical	FALSE, TRUE	37	Fisher's exact	0.705	63	1	Husbandry
passing_through_other_age_group	logical	FALSE, TRUE	0	Chi-squared	0.831	100	1	Husbandry
outside_area	logical	FALSE, TRUE	0	Chi-squared	0.717	100	1	Husbandry
outside_area_contact_poultry	logical	FALSE, TRUE	0	Fisher's exact	0.416	100	1	Husbandry
outside_area_contact_wild_birds	logical	FALSE, TRUE	0	Chi-squared	1	100	1	Husbandry
outside_area_contact_wild_boars	logical	FALSE, TRUE	0	Chi-squared	0.246	100	1	Husbandry
contact_bird_in_stable	logical	FALSE, TRUE	0	Chi-squared	0.00324	100	0.221	Husbandry
cleaning_ai_centre	factor	1, 2, 3	31	Fisher's exact	0.831	69	1	Husbandry
cleaning_gestation_stable	logical	FALSE, TRUE	25	Chi-squared	0.548	75	1	Husbandry
cleaning_farrowing_stable	logical	FALSE, TRUE	11	Fisher's exact	1	89	1	Husbandry
cleaning_weaner_stable	logical	FALSE, TRUE	10	Fisher's exact	0.0894	90	1	Husbandry
cleaning_fattening_stable	factor	1, 2, 3	37	Fisher's exact	0.934	63	1	Husbandry
cleaning_quarantine	factor	1, 2, 3	76	Fisher's exact	0.418	24	1	Husbandry
disinfection_ai_centre	logical	FALSE, TRUE	31	Chi-squared	1	69	1	Husbandry
disinfection_gestation_stable	logical	FALSE, TRUE	25	Fisher's exact	1	75	1	Husbandry
disinfection_farrowing_stable	factor	1, 2, 3	10	Fisher's exact	0.651	90	1	Husbandry
disinfection_weaner_stable	factor	1, 2, 3	10	Fisher's exact	0.586	90	1	Husbandry
disinfection_fattening_stable	logical	FALSE, TRUE	37	Fisher's exact	1	63	1	Husbandry
disinfection_quarantine	logical	FALSE, TRUE	76	Fisher's exact	0.362	24	1	Husbandry
drying_ai_centre	factor	1, 2, 3	31	Fisher's exact	0.405	69	1	Husbandry
drying_gestation_stable	logical	FALSE, TRUE	25	Chi-squared	0.675	75	1	Husbandry
drying_farrowing_stable	logical	FALSE, TRUE	11	Fisher's exact	0.746	89	1	Husbandry
drying_weaner_stable	logical	FALSE, TRUE	10	Fisher's exact	0.713	90	1	Husbandry
drying_fattening_stable	factor	1, 2, 3	38	Fisher's exact	0.501	62	1	Husbandry
drying_quarantine	logical	FALSE, TRUE	76	Fisher's exact	1	24	1	Husbandry
cleaning_disinfection_transport_vehicle	logical	FALSE, TRUE	19	Fisher's exact	0.291	81	1	Husbandry
cleaning_shipment_area	logical	FALSE, TRUE	4	Chi-squared	0.27	96	1	Husbandry
caretaker_number	integer	continuous	0	Wilcoxon Mann-Whitney	0.904	100	1	Husbandry
caretaker_ppe_stable	logical	FALSE, TRUE	0	Chi-squared	0.742	100	1	Husbandry
caretaker_ppe_washing_interval	logical	FALSE, TRUE	0	Fisher's exact	0.334	100	1	Husbandry
caretaker_ppe_per_unit	logical	FALSE, TRUE	0	Fisher's exact	0.662	100	1	Husbandry
caretaker_per_unit	logical	FALSE, TRUE	0	Chi-squared	0.662	100	1	Husbandry
caretaker_work_flow_hygiene_between_units	logical	FALSE, TRUE	0	Chi-squared	0.874	100	1	Husbandry
caretaker_entry_ppe_only	logical	FALSE, TRUE	0	Chi-squared	0.126	100	1	Husbandry
caretaker_disease_management	logical	FALSE, TRUE	1	Fisher's exact	0.747	99	1	Husbandry
caretaker_hands_washed_before_entry	logical	FALSE, TRUE	0	Chi-squared	1	100	1	Husbandry
caretaker_boot_disinfection	logical	FALSE, TRUE	0	Chi-squared	1	100	1	Husbandry
caretaker_contact_other_pigs	logical	FALSE, TRUE	15	Fisher's exact	0.686	85	1	Husbandry
caretaker_contact_poultry	logical	FALSE, TRUE	21	Fisher's exact	0.703	79	1	Husbandry
visitors_cumulative_contact_hours	numeric	continuous	0	Wilcoxon Mann-Whitney	0.44	100	1	Husbandry
visitors_list	logical	FALSE, TRUE	0	Fisher's exact	1	100	1	Husbandry
ppe_visitors	logical	FALSE, TRUE	0	Fisher's exact	0.655	100	1	Husbandry
visitors_hands_washed_before_entry	logical	FALSE, TRUE	0	Chi-squared	0.675	100	1	Husbandry
visitors_disease_management	logical	FALSE, TRUE	75	Fisher's exact	1	25	1	Husbandry
visitors_contact_other_pigs	logical	FALSE, TRUE	24	Fisher's exact	0.478	76	1	Husbandry
visitors_respiratory_symptoms	logical	FALSE, TRUE	0	Fisher's exact	1	100	1	Husbandry
separation_quarantine_area	factor	1, 2, 3	2	Fisher's exact	0.488	98	1	Husbandry
bird_nests	logical	FALSE, TRUE	0	Chi-squared	0.142	100	1	Husbandry
farrowing_airspace_with_other_agegroup	factor	1, 2, 3	15	Fisher's exact	0.177	85	1	Husbandry
ai_airspace_with_other_agegroup	factor	1, 2, 3	43	Fisher's exact	0.00497	57	0.221	Husbandry
gestation_sows_airspace_with_other_agegroup	factor	1, 2, 3	28	Chi-squared	0.508	72	1	Husbandry
weaners_airspace_with_other_agegroup	factor	2, 3, 4	6	Chi-squared	0.217	94	1	Husbandry
fattening_pigs_airspace_with_other_agegroup	factor	1, 2, 3, 4	53	Fisher's exact	0.41	47	1	Husbandry
vet_consultation	logical	FALSE, TRUE	0	Chi-squared	1	100	1	Husbandry
influenza_diagnosis	logical	FALSE, TRUE	0	Fisher's exact	1	100	1	Husbandry
influenza_vaccination	logical	FALSE, TRUE	0	Fisher's exact	0.54	100	1	Husbandry

## Sheet: Assoc_Animals
variable	class	levels	pct_NA	test	pval	N	pval_fdr	subset
Farrowing_on_farm	logical	FALSE, TRUE	0	Fisher's exact	1	100	1	Animals
Isemination_on_farm	logical	FALSE, TRUE	0	Chi-squared	1	100	1	Animals
Gestation_on_farm	logical	FALSE, TRUE	0	Chi-squared	1	100	1	Animals
Weaners_on_farm	logical	FALSE, TRUE	0	Fisher's exact	1	100	1	Animals
Fattening_on_farm	logical	FALSE, TRUE	0	Chi-squared	0.845	100	1	Animals
respiratory_signs	logical	FALSE, TRUE	0	Chi-squared	0.883	100	1	Animals
return_to_service_rate	logical	FALSE, TRUE	32	Chi-squared	0.306	68	1	Animals
farrowing_rate	logical	FALSE, TRUE	19	Chi-squared	0.339	81	1	Animals
piglets_per_sow_year	logical	FALSE, TRUE	18	Fisher's exact	0.248	82	1	Animals
abortions_per_sow_year	logical	FALSE, TRUE	18	Fisher's exact	1	82	1	Animals
piglet_mortality	logical	FALSE, TRUE	19	Chi-squared	0.974	81	1	Animals
feed_conversion_rate_fattening_pigs	logical	FALSE, TRUE	86	Fisher's exact	1	14	1	Animals
respiratory_history_swine	factor	1, 2, 3	21	Fisher's exact	0.0758	79	1	Animals
time_respiratory_disease	logical	FALSE, TRUE	42	Fisher's exact	0.664	58	1	Animals
frequency_respi_outbreak	factor	never, few pigs affected no outbreak, once, 1x/year, 2x/year, 3x or more per year	0	Fisher's exact	0.829	100	1	Animals
outbreak_since_examination	logical	FALSE, TRUE	0	Fisher's exact	0.34	100	1	Animals
suckling_piglets_diseased	logical	FALSE, TRUE	0	Fisher's exact	0.42	100	1	Animals
weaners_diseased	logical	FALSE, TRUE	0	Chi-squared	0.114	100	1	Animals
fattening_pigs_diseased	logical	FALSE, TRUE	0	Chi-squared	0.357	100	1	Animals
young_sows_diseased	logical	FALSE, TRUE	0	Fisher's exact	1	100	1	Animals
old_sows_diseased	logical	FALSE, TRUE	0	Fisher's exact	1	100	1	Animals
boars_diseased	logical	FALSE, TRUE	0	Fisher's exact	1	100	1	Animals
report_killed_weaners	logical	FALSE, TRUE	0	Fisher's exact	1	100	1	Animals
report_killed_fattening_pigs	logical	FALSE, TRUE	0	Fisher's exact	1	100	1	Animals
report_killed_young_sows	logical	FALSE, TRUE	0	Fisher's exact	1	100	1	Animals
report_killed_old_sows	logical	FALSE, TRUE	0	Fisher's exact	1	100	1	Animals
symptom_swine_sneezing	logical	FALSE, TRUE	0	Chi-squared	0.432	100	1	Animals
symptom_swine_coughing	logical	FALSE, TRUE	0	Chi-squared	0.529	100	1	Animals
symptom_swine_nasal_discharge	logical	FALSE, TRUE	0	Fisher's exact	0.18	100	1	Animals
symptom_swine_fever	logical	FALSE, TRUE	0	Chi-squared	1	100	1	Animals
symptom_swine_feed_intake_red	logical	FALSE, TRUE	0	Chi-squared	1	100	1	Animals
symptom_swine_apathy	logical	FALSE, TRUE	0	Chi-squared	0.774	100	1	Animals
symptom_swine_dyspnoea	logical	FALSE, TRUE	0	Fisher's exact	0.132	100	1	Animals
Age_weeks_factor	factor	weaners_4–5, weaners_6–7, weaners_8–9, weaners_10–12, weaners_mixed_ages	0	Fisher's exact	1	100	1	Animals
farrowing_piglets_reduced_general_wellbeing	logical	FALSE, TRUE	15	Fisher's exact	1	85	1	Animals
farrowing_piglets_sneezing	numeric	continuous	15	Wilcoxon Mann-Whitney	0.0416	85	1	Animals
farrowing_piglets_coughing	numeric	continuous	15	Wilcoxon Mann-Whitney	0.986	85	1	Animals
weaners_reduced_general_wellbeing	logical	FALSE, TRUE	6	Fisher's exact	0.351	94	1	Animals
weaners_sneezing	numeric	continuous	6	Wilcoxon Mann-Whitney	0.67	94	1	Animals
weaners_coughing	numeric	continuous	6	Wilcoxon Mann-Whitney	0.949	94	1	Animals
weaners_discharge	logical	FALSE, TRUE	6	Fisher's exact	1	94	1	Animals
rectal_temperature_max	numeric	continuous	1	Wilcoxon Mann-Whitney	0.752	99	1	Animals
rectal_temperature_avg	numeric	continuous	1	Wilcoxon Mann-Whitney	0.353	99	1	Animals
fattening_pigs_reduced_general_wellbeing	logical	FALSE, TRUE	53	Fisher's exact	1	47	1	Animals
fattening_pigs_sneezing	numeric	continuous	87	Wilcoxon Mann-Whitney	1	13	1	Animals
fattening_pigs_coughing	numeric	continuous	87	Wilcoxon Mann-Whitney	0.347	13	1	Animals

## Sheet: Assoc_Environment
variable	class	levels	pct_NA	test	pval	N	pval_fdr	subset
Farrowing_on_farm	logical	FALSE, TRUE	0	Fisher's exact	1	100	1	Environment
Isemination_on_farm	logical	FALSE, TRUE	0	Chi-squared	1	100	1	Environment
Gestation_on_farm	logical	FALSE, TRUE	0	Chi-squared	1	100	1	Environment
Weaners_on_farm	logical	FALSE, TRUE	0	Fisher's exact	1	100	1	Environment
Fattening_on_farm	logical	FALSE, TRUE	0	Chi-squared	0.845	100	1	Environment
season_sampling	factor	winter, spring, summer, autumn	0	Chi-squared	0.207	100	1	Environment
farrowing_room_temperature	numeric	continuous	28	t-test	0.18	72	1	Environment
farrowing_nest_temperature_ok	logical	FALSE, TRUE	21	Chi-squared	0.696	79	1	Environment
farrowing_airflow	numeric	continuous	32	Wilcoxon Mann-Whitney	0.532	68	1	Environment
farrowing_air_quality	factor	1, 2, 3	14	Fisher's exact	0.83	86	1	Environment
ai_sows_room_temperature	numeric	continuous	54	t-test	0.018	46	0.526	Environment
ai_sows_airflow	numeric	continuous	56	Wilcoxon Mann-Whitney	0.369	44	1	Environment
ai_sows_air_quality	factor	1, 2, 3	42	Fisher's exact	0.521	58	1	Environment
gestation_sows_qm_per_animal	numeric	continuous	27	Wilcoxon Mann-Whitney	0.954	73	1	Environment
gestation_sows_animals_per_water_source	numeric	continuous	27	t-test	0.573	73	1	Environment
gestation_sows_room_temperature	numeric	continuous	39	t-test	0.0351	61	0.526	Environment
gestation_sows_airflow	numeric	continuous	41	Wilcoxon Mann-Whitney	0.279	59	1	Environment
gestation_sows_air_quality	factor	1, 2, 3	28	Fisher's exact	0.731	72	1	Environment
weaners_qm_per_animal	numeric	continuous	6	Wilcoxon Mann-Whitney	0.689	94	1	Environment
weaners_animals_per_feeding_site_factor	factor	<20, <30, <40, >40, trough	6	Fisher's exact	0.15	94	1	Environment
weaners_animals_per_water_source	numeric	continuous	6	Wilcoxon Mann-Whitney	0.984	94	1	Environment
weaners_room_temperature	numeric	continuous	20	t-test	0.441	80	1	Environment
weaners_airflow	numeric	continuous	23	Wilcoxon Mann-Whitney	0.203	77	1	Environment
weaners_air_quality	factor	1, 2, 3	6	Fisher's exact	0.753	94	1	Environment
fattening_pigs_qm_per_animal	numeric	continuous	54	t-test	0.506	46	1	Environment
fattening_pigs_feeding_site_per_animal_factor	factor	under 25 Animals/feeder, over 25 Animals/feeder, under 25cm trough/animal, over 25cm trough/animal, Other, NA	0	Fisher's exact	0.66	100	1	Environment
fattening_pigs_animals_per_water_source	numeric	continuous	53	t-test	0.571	47	1	Environment
fattening_pigs_room_temperature	numeric	continuous	60	t-test	0.851	40	1	Environment
fattening_pigs_airflow	numeric	continuous	61	Wilcoxon Mann-Whitney	0.646	39	1	Environment
fattening_pigs_air_quality	factor	1, 2, 3	53	Fisher's exact	0.875	47	1	Environment

## Sheet: Assoc_Human
variable	class	levels	pct_NA	test	pval	N	pval_fdr	subset
respiratory_history_human	logical	FALSE, TRUE	0	Fisher's exact	0.334	100	0.837	Human
season_sampling	factor	winter, spring, summer, autumn	0	Chi-squared	0.207	100	0.837	Human
respiratory_history_contact_person	logical	FALSE, TRUE	0	Fisher's exact	1	100	1	Human
symptom_human_sneezing	logical	FALSE, TRUE	0	Fisher's exact	1	100	1	Human
symptom_human_coughing	logical	FALSE, TRUE	0	Fisher's exact	1	100	1	Human
symptom_human_bronchitis	logical	FALSE, TRUE	0	Fisher's exact	0.35	100	0.837	Human
symptom_human_pneumonia	logical	FALSE, TRUE	0	Fisher's exact	0.35	100	0.837	Human
symptom_human_fever	logical	FALSE, TRUE	0	Fisher's exact	1	100	1	Human
symptom_human_headache	logical	FALSE, TRUE	0	Fisher's exact	1	100	1	Human
symptom_human_myalgia	logical	FALSE, TRUE	0	Fisher's exact	0.55	100	0.977	Human
symptom_severity	logical	FALSE, TRUE	90	Fisher's exact	1	10	1	Human
physician_consultation	logical	FALSE, TRUE	0	Fisher's exact	0.12	100	0.837	Human
flu_vaccination	logical	FALSE, TRUE	0	Fisher's exact	0.416	100	0.837	Human
flu_vaccination_contacts	logical	FALSE, TRUE	0	Fisher's exact	0.334	100	0.837	Human
chronic_disease_condition	logical	FALSE, TRUE	0	Chi-squared	0.418	100	0.837	Human
smoker	logical	FALSE, TRUE	0	Chi-squared	0.981	100	1	Human

## Sheet: Corr_Husbandry
variable	N	coef_html	coef	pval	test	pval_fdr
canton_factor	100	0.130	0.13	0.791	Cramér's V	0.952
herdsize	100	0.124	0.124	0.218	Spearman	0.871
production_type_factor	100	0.187	0.187	0.477	Cramér's V	0.871
Farrowing_on_farm	100	0.013	0.0129	0.899	Spearman	0.952
Isemination_on_farm	100	-0.023	-0.0229	0.821	Spearman	0.952
Gestation_on_farm	100	-0.023	-0.0229	0.821	Spearman	0.952
Weaners_on_farm	100	-0.010	-0.0101	0.921	Spearman	0.952
Fattening_on_farm	100	0.041	0.0413	0.684	Spearman	0.922
horses_closeby	100	0.015	0.0155	0.879	Spearman	0.952
dogs_closeby	100	-0.074	-0.0737	0.466	Spearman	0.871
chicken_closeby	100	-0.069	-0.0691	0.494	Spearman	0.871
turkey_closeby	100	-0.105	-0.105	0.299	Spearman	0.871
cattle_closeby	100	-0.120	-0.12	0.236	Spearman	0.871
cats_closeby	100	-0.033	-0.033	0.745	Spearman	0.952
proximity_to_other_pig_herd	100	0.114	0.114	0.26	Spearman	0.871
proximity_to_other_poultry_herd	100	-0.147	-0.147	0.145	Spearman	0.871
number_suckling_piglets	88	0.195	0.195	0.0687	Spearman	0.871
number_weaners	89	0.203	0.203	0.0569	Spearman	0.871
number_fattening_pigs	63	-0.103	-0.103	0.42	Spearman	0.871
number_young_sows	72	0.140	0.14	0.24	Spearman	0.871
number_old_sows	88	0.123	0.123	0.255	Spearman	0.871
number_boars	70	0.022	0.0224	0.854	Spearman	0.952
number_of_origins	87	0.103	0.103	0.345	Spearman	0.871
quarantine_concept	100	0.084	0.0841	0.406	Spearman	0.871
quarantine_in_herd_contact	100	0.030	0.0302	0.765	Spearman	0.952
herds_of_origin_respiratory_symptoms	100	0.171	0.171	0.0886	Spearman	0.871
herds_of_origin_influenza_diagnosis	100	-0.074	-0.0737	0.466	Spearman	0.871
production_cycle	100	0.273	0.273	0.0595	Cramér's V	0.871
mode_stable_occupation_ai_centre	68	0.138	0.138	0.262	Spearman	0.871
mode_stable_occupation_gestation_stable	74	-0.052	-0.052	0.66	Spearman	0.922
mode_stable_occupation_farrowing_stable	89	0.125	0.125	0.242	Spearman	0.871
cross_fostering_farrowing_stable	89	0.199	0.199	0.171	Cramér's V	0.871
mode_stable_occupation_weaner_stable	91	-0.016	-0.0163	0.878	Spearman	0.952
mode_stable_occupation_fattening_stable	63	-0.096	-0.0962	0.453	Spearman	0.871
passing_through_other_age_group	100	-0.043	-0.0428	0.672	Spearman	0.922
outside_area	100	-0.061	-0.0605	0.55	Spearman	0.89
outside_area_contact_poultry	100	-0.119	-0.119	0.238	Spearman	0.871
outside_area_contact_wild_birds	100	-0.007	-0.0068	0.946	Spearman	0.952
outside_area_contact_wild_boars	100	-0.137	-0.137	0.174	Spearman	0.871
contact_bird_in_stable	100	0.316	0.316	0.00136	Spearman	0.121
cleaning_ai_centre	69	0.085	0.0848	0.78	Cramér's V	0.952
cleaning_gestation_stable	75	0.099	0.0991	0.398	Spearman	0.871
cleaning_farrowing_stable	89	0.045	0.0448	0.677	Spearman	0.922
cleaning_weaner_stable	90	0.199	0.199	0.0599	Spearman	0.871
cleaning_fattening_stable	63	0.046	0.0456	0.937	Cramér's V	0.952
cleaning_quarantine	24	0.299	0.299	0.343	Cramér's V	0.871
disinfection_ai_centre	69	-0.032	-0.0318	0.795	Spearman	0.952
disinfection_gestation_stable	75	-0.025	-0.0249	0.832	Spearman	0.952
disinfection_farrowing_stable	90	0.104	0.104	0.616	Cramér's V	0.913
disinfection_weaner_stable	90	0.123	0.123	0.506	Cramér's V	0.871
disinfection_fattening_stable	63	0.019	0.0191	0.882	Spearman	0.952
disinfection_quarantine	24	0.204	0.204	0.339	Spearman	0.871
drying_ai_centre	69	0.158	0.158	0.421	Cramér's V	0.871
drying_gestation_stable	75	0.077	0.0774	0.509	Spearman	0.871
drying_farrowing_stable	89	-0.057	-0.0566	0.598	Spearman	0.913
drying_weaner_stable	90	0.086	0.0857	0.422	Spearman	0.871
drying_fattening_stable	62	0.155	0.155	0.476	Cramér's V	0.871
drying_quarantine	24	0.059	0.0591	0.784	Spearman	0.952
cleaning_disinfection_transport_vehicle	81	0.170	0.17	0.129	Spearman	0.871
cleaning_shipment_area	96	0.135	0.135	0.189	Spearman	0.871
caretaker_number	100	-0.013	-0.0126	0.901	Spearman	0.952
caretaker_ppe_stable	100	0.055	0.0549	0.587	Spearman	0.913
caretaker_ppe_washing_interval	100	-0.116	-0.116	0.25	Spearman	0.871
caretaker_ppe_per_unit	100	-0.097	-0.0971	0.336	Spearman	0.871
caretaker_per_unit	100	-0.069	-0.0695	0.492	Spearman	0.871
caretaker_work_flow_hygiene_between_units	100	0.039	0.0385	0.703	Spearman	0.934
caretaker_entry_ppe_only	100	0.174	0.174	0.0833	Spearman	0.871
caretaker_disease_management	99	0.057	0.0573	0.573	Spearman	0.911
caretaker_hands_washed_before_entry	100	0.011	0.0105	0.917	Spearman	0.952
caretaker_boot_disinfection	100	0.015	0.0152	0.881	Spearman	0.952
caretaker_contact_other_pigs	85	0.055	0.0552	0.616	Spearman	0.913
caretaker_contact_poultry	79	-0.082	-0.0815	0.475	Spearman	0.871
visitors_cumulative_contact_hours	100	0.078	0.078	0.44	Spearman	0.871
visitors_list	100	0.006	0.00615	0.952	Spearman	0.952
ppe_visitors	100	0.072	0.0721	0.476	Spearman	0.871
visitors_hands_washed_before_entry	100	0.063	0.0629	0.534	Spearman	0.89
visitors_disease_management	25	-0.129	-0.129	0.54	Spearman	0.89
visitors_contact_other_pigs	76	0.102	0.102	0.381	Spearman	0.871
visitors_respiratory_symptoms	100	0.045	0.0449	0.657	Spearman	0.922
separation_quarantine_area	98	0.124	0.124	0.468	Cramér's V	0.871
bird_nests	100	-0.172	-0.172	0.0862	Spearman	0.871
farrowing_airspace_with_other_agegroup	85	0.208	0.208	0.159	Cramér's V	0.871
ai_airspace_with_other_agegroup	57	0.427	0.427	0.00547	Cramér's V	0.243
gestation_sows_airspace_with_other_agegroup	72	0.137	0.137	0.508	Cramér's V	0.871
weaners_airspace_with_other_agegroup	94	0.180	0.18	0.217	Cramér's V	0.871
fattening_pigs_airspace_with_other_agegroup	47	0.256	0.256	0.381	Cramér's V	0.871
vet_consultation	100	-0.018	-0.018	0.859	Spearman	0.952
influenza_diagnosis	100	-0.043	-0.0428	0.672	Spearman	0.922
influenza_vaccination	100	-0.105	-0.105	0.299	Spearman	0.871

## Sheet: Corr_Animals
variable	N	coef_html	coef	pval	test	pval_fdr
Farrowing_on_farm	100	0.013	0.0129	0.899	Spearman	1
Isemination_on_farm	100	-0.023	-0.0229	0.821	Spearman	1
Gestation_on_farm	100	-0.023	-0.0229	0.821	Spearman	1
Weaners_on_farm	100	-0.010	-0.0101	0.921	Spearman	1
Fattening_on_farm	100	0.041	0.0413	0.684	Spearman	1
respiratory_signs	100	0.044	0.044	0.664	Spearman	1
return_to_service_rate	68	0.162	0.162	0.187	Spearman	1
farrowing_rate	81	0.136	0.136	0.225	Spearman	1
piglets_per_sow_year	82	0.172	0.172	0.123	Spearman	0.945
abortions_per_sow_year	82	0.087	0.0866	0.439	Spearman	1
piglet_mortality	81	0.037	0.0366	0.746	Spearman	1
feed_conversion_rate_fattening_pigs	14	0.026	0.0259	0.93	Spearman	1
respiratory_history_swine	79	0.250	0.25	0.0847	Cramér's V	0.945
time_respiratory_disease	58	-0.084	-0.0845	0.528	Spearman	1
frequency_respi_outbreak	100	0.153	0.153	0.798	Cramér's V	1
outbreak_since_examination	100	0.120	0.12	0.233	Spearman	1
suckling_piglets_diseased	100	0.079	0.0795	0.432	Spearman	1
weaners_diseased	100	0.179	0.179	0.0746	Spearman	0.945
fattening_pigs_diseased	100	-0.116	-0.116	0.252	Spearman	1
young_sows_diseased	100	-0.006	-0.00615	0.952	Spearman	1
old_sows_diseased	100	-0.006	-0.00615	0.952	Spearman	1
boars_diseased	100	-0.074	-0.0737	0.466	Spearman	1
report_killed_weaners	100	-0.006	-0.00615	0.952	Spearman	1
report_killed_fattening_pigs	100	0.045	0.0449	0.657	Spearman	1
report_killed_young_sows	100	-0.074	-0.0737	0.466	Spearman	1
report_killed_old_sows	100	-0.074	-0.0737	0.466	Spearman	1
symptom_swine_sneezing	100	-0.105	-0.105	0.299	Spearman	1
symptom_swine_coughing	100	0.085	0.0847	0.402	Spearman	1
symptom_swine_nasal_discharge	100	0.168	0.168	0.0953	Spearman	0.945
symptom_swine_fever	100	-0.015	-0.0147	0.885	Spearman	1
symptom_swine_feed_intake_red	100	0.004	0.00443	0.965	Spearman	1
symptom_swine_apathy	100	-0.053	-0.0526	0.603	Spearman	1
symptom_swine_dyspnoea	100	-0.159	-0.159	0.114	Spearman	0.945
Age_weeks_factor	100	0.050	0.0501	0.993	Cramér's V	1
farrowing_piglets_reduced_general_wellbeing	85	-0.083	-0.0827	0.452	Spearman	1
farrowing_piglets_sneezing	85	-0.223	-0.223	0.0404	Spearman	0.945
farrowing_piglets_coughing	85	0.003	0.00295	0.979	Spearman	1
weaners_reduced_general_wellbeing	94	0.141	0.141	0.175	Spearman	1
weaners_sneezing	94	0.045	0.0445	0.67	Spearman	1
weaners_coughing	94	-0.007	-0.0071	0.946	Spearman	1
weaners_discharge	94	-0.007	-0.00674	0.949	Spearman	1
rectal_temperature_max	99	0.032	0.0323	0.751	Spearman	1
rectal_temperature_avg	99	0.094	0.0942	0.354	Spearman	1
fattening_pigs_reduced_general_wellbeing	47	-0.096	-0.096	0.521	Spearman	1
fattening_pigs_sneezing	13	0.000	0	1	Spearman	1
fattening_pigs_coughing	13	0.310	0.31	0.302	Spearman	1

## Sheet: Corr_Environment
variable	N	coef_html	coef	pval	test	pval_fdr
Farrowing_on_farm	100	0.013	0.0129	0.899	Spearman	0.981
Isemination_on_farm	100	-0.023	-0.0229	0.821	Spearman	0.981
Gestation_on_farm	100	-0.023	-0.0229	0.821	Spearman	0.981
Weaners_on_farm	100	-0.010	-0.0101	0.921	Spearman	0.981
Fattening_on_farm	100	0.041	0.0413	0.684	Spearman	0.981
season_sampling	100	0.213	0.213	0.207	Cramér's V	0.961
farrowing_room_temperature	72	-0.127	-0.127	0.288	Spearman	0.961
farrowing_nest_temperature_ok	79	0.078	0.0783	0.492	Spearman	0.981
farrowing_airflow	68	-0.077	-0.0772	0.532	Spearman	0.981
farrowing_air_quality	86	0.064	0.0639	0.839	Cramér's V	0.981
ai_sows_room_temperature	46	-0.297	-0.297	0.0447	Spearman	0.823
ai_sows_airflow	44	-0.139	-0.139	0.369	Spearman	0.981
ai_sows_air_quality	58	0.153	0.153	0.506	Cramér's V	0.981
gestation_sows_qm_per_animal	73	-0.008	-0.00754	0.95	Spearman	0.981
gestation_sows_animals_per_water_source	73	0.135	0.135	0.254	Spearman	0.961
gestation_sows_room_temperature	61	-0.247	-0.247	0.0549	Spearman	0.823
gestation_sows_airflow	59	-0.143	-0.143	0.279	Spearman	0.961
gestation_sows_air_quality	72	0.084	0.0838	0.777	Cramér's V	0.981
weaners_qm_per_animal	94	0.042	0.0419	0.688	Spearman	0.981
weaners_animals_per_feeding_site_factor	94	0.261	0.261	0.172	Cramér's V	0.961
weaners_animals_per_water_source	94	-0.002	-0.00247	0.981	Spearman	0.981
weaners_room_temperature	80	-0.089	-0.0894	0.431	Spearman	0.981
weaners_airflow	77	-0.147	-0.147	0.203	Spearman	0.961
weaners_air_quality	94	0.082	0.0816	0.731	Cramér's V	0.981
fattening_pigs_qm_per_animal	46	0.142	0.142	0.345	Spearman	0.981
fattening_pigs_feeding_site_per_animal_factor	100	0.192	0.192	0.596	Cramér's V	0.981
fattening_pigs_animals_per_water_source	47	0.167	0.167	0.262	Spearman	0.961
fattening_pigs_room_temperature	40	-0.018	-0.0175	0.915	Spearman	0.981
fattening_pigs_airflow	39	-0.077	-0.0772	0.64	Spearman	0.981
fattening_pigs_air_quality	47	0.082	0.0817	0.855	Cramér's V	0.981

## Sheet: Corr_Human
variable	N	coef_html	coef	pval	test	pval_fdr
respiratory_history_human	100	0.116	0.116	0.25	Spearman	0.5
season_sampling	100	0.213	0.213	0.207	Cramér's V	0.5
respiratory_history_contact_person	100	-0.009	-0.00883	0.931	Spearman	0.993
symptom_human_sneezing	100	-0.013	-0.0129	0.899	Spearman	0.993
symptom_human_coughing	100	-0.011	-0.011	0.914	Spearman	0.993
symptom_human_bronchitis	100	0.137	0.137	0.174	Spearman	0.5
symptom_human_pneumonia	100	0.137	0.137	0.174	Spearman	0.5
symptom_human_fever	100	-0.043	-0.0428	0.672	Spearman	0.978
symptom_human_headache	100	-0.043	-0.0428	0.672	Spearman	0.978
symptom_human_myalgia	100	-0.129	-0.129	0.201	Spearman	0.5
symptom_severity	10	0.000	0	1	Spearman	1
physician_consultation	100	0.195	0.195	0.0523	Spearman	0.5
flu_vaccination	100	-0.119	-0.119	0.238	Spearman	0.5
flu_vaccination_contacts	100	0.116	0.116	0.25	Spearman	0.5
chronic_disease_condition	100	-0.109	-0.109	0.281	Spearman	0.5
smoker	100	0.026	0.026	0.798	Spearman	0.993
