# Supplementary material for: Epidemiology of Influenza A virus in Swiss pig herds: subclinical circulation and associated risk factors
Source: Porcine Health Manag. 2026 Apr 25;12:34. doi: 10.1186/s40813-026-00513-5 (PMC13261839; doi:10.1186/s40813-026-00513-5)
Supplement: Supplementary file 6 — Supplementary Material 6: Additional file 6. Description of data: Excel workbook with four sheets covering all predictors. Coefficients: Pairwise correlation coefficients; cells with correlation ≥ 0.70 are highlighted in red. P-values: Two-sided p-values for each pair; cells with p < 0.05 are highlighted in green. Sample sizes: Pairwise complete-case counts (N) used to compute each association. Methods: The method used for each pair. Method selection rules: Numeric vs. numeric: Pearson correlation. Any pair involving a binary variable (logical, two-level factor, or 0/1 numeric): Spearman (rank-based) by default. Categorical vs. categorical (> 2 levels): Cramér’s V (p-value from chi-squared test). Numeric vs. multi-level categorical: Correlation ratio (eta) with p-value from one-way ANOVA (F-test) [file 40813_2026_513_MOESM6_ESM.xlsx]

## Sheet: Outcome_Summary
Metric	Estimate_percent	CI_95	N_herds	IAV_positive_herds	p_value_group_diff	Correlation matrices method selection: - Numeric vs numeric: Pearson (default). Set numeric_method = 'spearman' to use Spearman. - Any pair involving a binary variable (0/1, TRUE/FALSE, 2-level factor): Spearman by default (set binary_method = 'pearson' if preferred). - Categorical vs categorical: Cramér's V (p-value from chi-squared test). - Numeric vs multi-level categorical: correlation ratio …
IAV positive (all herds)	35.0	[26.4, 44.7]	100	35
IAV positive (herds with respiratory signs)	40.0	[19.8, 64.3]	15	6
IAV positive (herds without respiratory signs)	34.1	[24.9, 44.7]	85	29
Average herd-level IAV prevalence (all herds)	8.5	[4.9, 12.7]	100
Average herd-level IAV prevalence (with respiratory signs)	18.0	[4.9, 34.0]	15
Average herd-level IAV prevalence (without respiratory signs)	6.8	[3.6, 10.9]	85
Group difference p-values (resp TRUE vs FALSE)					Proportion: 0.66 | Prevalence: 0.337

## Sheet: Corr_All_df3_Coeff
	season_sampling	canton_factor	herdsize	production_type_factor	Farrowing_on_farm	Isemination_on_farm	Gestation_on_farm	Weaners_on_farm	Fattening_on_farm	respiratory_signs	rectal_temperature_max	rectal_temperature_avg	horses_closeby	dogs_closeby	chicken_closeby	turkey_closeby	cattle_closeby	cats_closeby	proximity_to_other_pig_herd	proximity_to_other_poultry_herd	number_suckling_piglets	number_weaners	number_fattening_pigs	number_young_sows	number_old_sows	number_boars	number_of_origins	quarantine_concept	quarantine_in_herd_contact	herds_of_origin_respiratory_symptoms	herds_of_origin_influenza_diagnosis	production_cycle	mode_stable_occupation_ai_centre	mode_stable_occupation_gestation_stable	mode_stable_occupation_farrowing_stable	cross_fostering_farrowing_stable	mode_stable_occupation_weaner_stable	mode_stable_occupation_fattening_stable	passing_through_other_age_group	outside_area	outside_area_contact_poultry	outside_area_contact_wild_birds	outside_area_contact_wild_boars	contact_bird_in_stable	cleaning_ai_centre	cleaning_gestation_stable	cleaning_farrowing_stable	cleaning_weaner_stable	cleaning_fattening_stable
season_sampling	1	0.393763	0.270786	0.149995	0.139386	0.220054	0.220054	0.218245	0.0848513	0.303426	0.221838	0.100724	0.0506923	0.0746239	0.0726631	0.148939	0.129002	0.0130236	0.110851	0.212104	0.215421	0.259546	0.372169	0.190872	0.31694	0.15485	0.164782	0.116667	0.0831748	0.180422	0.174078	0.15817	0.10999	0.148138	0.136566	0.330854	0.161767	0.402841	0.180522	0.117904	0.147979	0.102896	0.231277	0.281617	0.145702	0.245961	0.271669	0.197054	0.181577
canton_factor	0.393763	1	0.156055	0.210486	0.203763	0.149191	0.149191	0.246946	0.122991	0.176929	0.138906	0.192746	0.101309	0.116161	0.106409	0.294963	0.271412	0.206946	0.290385	0.133687	0.182969	0.123647	0.3166	0.273957	0.151182	0.259616	0.194347	0.227784	0.0815	0.188013	0.207514	0.214434	0.243447	0.120905	0.252519	0.204744	0.273013	0.266949	0.0526055	0.297974	0.210861	0.202973	0.344317	0.0985611	0.372966	0.389807	0.263213	0.139355	0.330747
herdsize	0.270786	0.156055	1	0.173375	0.180699	0.133808	0.133808	0.10906	0.033007	0.124671	0.0330203	-0.0863991	0.0427784	-0.136486	-0.0309438	-0.152183	-0.450453	-0.170685	0.0364695	-0.146531	0.890826	0.926344	0.49122	0.324914	0.835496	0.443982	-0.055183	-0.057043	-0.149525	-0.0212146	-0.123603	0.585197	0.0362028	-0.0249834	0.131569	0.332032	0.190639	0.270662	-0.0862726	-0.136009	0.20163	-0.108613	-0.298388	0.164427	0.326198	0.339073	0.274435	0.154083	0.122717
production_type_factor	0.149995	0.210486	0.173375	1	0.952687	0.882871	0.882871	0.804493	0.471094	0.230023	0.155571	0.189536	0.30174	0.166461	0.243692	0.168757	0.244582	0.192625	0.234769	0.151245	0.257767	0.225729	0.660906	0.481432	0.407806	0.237182	0.436806	0.40097	0.411461	0.280066	0.285878	0.296475	0.348332	0.0535056	0.284139	0.262446	0.253129	0.509402	0.265838	0.394155	0.17555	0.373061	0.462507	0.257501	0.286914	0.18505	0.142694	0.273178	0.366291
Farrowing_on_farm	0.139386	0.203763	0.180699	0.952687	1	0.564076	0.564076	0.755332	0.15552	0.0172363	-0.0749718	-0.124906	0.108893	0.0247423	0.193716	0.0527535	0.0541711	0.051614	0.198952	0.0175497		0.081256	-0.424315		0.168901		0.0347857	0.13512	0.0912941	0.238696	0.272166	0.170763		0.0462646	0.175432	0.204612	0.0514786	0.319197	0.0753778	0.213201	0.101311	0.284778	0.160825	0.0201893		0.0846784	0.491403	0.119686	0.181515
Isemination_on_farm	0.220054	0.149191	0.133808	0.882871	0.564076	1	1	0.467276	0.0949158	0.152783	-0.0335663	-0.132863	0.0482617	0.0657952	0.0881758	0.062348	0.161514	0.0228755	0.0974575	0.0985223	-0.0249754	0.102255	-0.401192	0.159948	0.473224		0.426868	0.147411	0.197813	0.0890871	0.153522	0.412934	0.259777	0.0944911	0.0694244	0.22962	0.0482243	0.19245	0	0.277174	0.179605	0.316126	0.241249	0.147641	0.119575	0.029951	0.151682	0.0362649	0.139459
Gestation_on_farm	0.220054	0.149191	0.133808	0.882871	0.564076	1	1	0.467276	0.0949158	0.152783	-0.0335663	-0.132863	0.0482617	0.0657952	0.0881758	0.062348	0.161514	0.0228755	0.0974575	0.0985223	-0.0249754	0.102255	-0.401192	0.159948	0.473224		0.426868	0.147411	0.197813	0.0890871	0.153522	0.412934	0.259777	0.0944911	0.0694244	0.22962	0.0482243	0.19245	0	0.277174	0.179605	0.316126	0.241249	0.147641	0.119575	0.029951	0.151682	0.0362649	0.139459
Weaners_on_farm	0.218245	0.246946	0.10906	0.804493	0.755332	0.467276	0.467276	1	0.269421	0.0313272	-0.106633	-0.0883657	0.10367	0.00321211	0.17876	0.0502231	0.0249339	0.0770577	0.297027	0.0356942	-0.0315457		-0.421096	-0.0518221	-0.135121	-0.166654	-0.0408083	0.117394	0.0118521	0.0913337	0.0353333	0.237209	0.0593954	0.0462646	0.078695	0.140129	0.141884	0.443329	0.0260953	0.239879	0.0964515	0.248083	0.195939	0.177575	0.27846	0.0846784	0.0328909	0.0562544	0.325779
Fattening_on_farm	0.0848513	0.122991	0.033007	0.471094	0.15552	0.0949158	0.0949158	0.269421	1	0.0319034	0.177019	0.0599774	0.00305387	0.181105	0.0347986	0.0384657	0.00538628	0.0846784	0.00925026	0.0251009	-0.161011	-0.157214		-0.0676583	-0.180693	0.0690912	0.0653818	0.0620877	0.0452321	0.0549625	0.131145	0.0354989	0.0746929	0.00435194	0.0150703	0.0728389	0.11129	0.176604	0.0761019	0.107624	0.047895	0.0210485	0.068695	0.060725	0.14224	0.0424811	0.0682864	0.0415466	0.218622
respiratory_signs	0.303426	0.176929	0.124671	0.230023	0.0172363	0.152783	0.152783	0.0313272	0.0319034	1	0.155774	0.0585859	0.082584	0.0703667	0.0625374	0.060012	0.0364146	0.0733946	0.0565815	0.236246	0.184232	0.133245	-0.0203193	-0.0271586	0.20749	0.0303172	0.0384863	0.0650319	0.0750068	0.0857493	0.04222	0.152823	0.126954	0.078607	0.036247	0.0733681	0.0539164	0.037037	0	0.113183	0.104274	0.0999133	0.04222	0.0488053	0.237574	0.0375	0.0897192	0.0396712	0.270269
rectal_temperature_max	0.221838	0.138906	0.0330203	0.155571	-0.0749718	-0.0335663	-0.0335663	-0.106633	0.177019	0.155774	1	0.65483	-0.019368	0.0956304	0.0094033	0.0126028	0.0847586	-0.0853047	-0.168507	-0.170041	0.00132143	-0.0608505	0.194017	0.031616	-0.0678872	-0.0479082	0.063262	0.180352	0.120578	0.104456	0.0230515	0.165609	0.0495321	0.0493752	-0.0878962	0.0211887	-0.129078	-0.0538493	-0.0562461	0.0534631	0.0511868	0.0871703	0.0804775	-0.0939855	0.210713	0.0047023	-0.066832	-0.0360149	0.126176
rectal_temperature_avg	0.100724	0.192746	-0.0863991	0.189536	-0.124906	-0.132863	-0.132863	-0.0883657	0.0599774	0.0585859	0.65483	1	-0.0965314	0.0698592	-0.0132171	0.045551	0.0551881	-0.0152671	-0.0932749	-0.0670229	-0.0233599	-0.107308	0.0499728	-0.00815147	-0.0968036	-0.0719385	0.259183	0.191942	0.0371639	0.199801	0.0640894	0.100677	0.0982344	-0.047571	0.0210348	0.152399	-0.204264	0.011598	0.0149373	0.137264	0.069447	0.160065	0.224877	-0.157753	0.268382	-0.269319	-0.126617	0.0294438	0.211084
horses_closeby	0.0506923	0.101309	0.0427784	0.30174	0.108893	0.0482617	0.0482617	0.10367	0.00305387	0.082584	-0.019368	-0.0965314	1	0.251914	0.106612	0.0421263	0.0796346	0.0618245	0.0282208	0.0140143	-0.0498396	-0.0313752	0.130883	0.0304764	-0.0474835	0.0147671	-0.134248	0.0217875	0.0729029	0.0601929	0.0296369	0.15784	0.376164	0.0273973	0.251635	0.415829	0.0606484	0.132453	0.0150482	0.170251	0.0635658	0.117955	0.0444554	0.0846412	0.192622	0.0950089	0.0681747	0.00264892	0.129271
dogs_closeby	0.0746239	0.116161	-0.136486	0.166461	0.0247423	0.0657952	0.0657952	0.00321211	0.181105	0.0703667	0.0956304	0.0698592	0.251914	1	0.220153	0.157935	0.122639	0.326605	0.0491605	0.0644818	-0.181642	-0.115283	0.0188877	0.136595	-0.0566269	-0.113518	-0.0224722	0.114568	0.0786825	0.082061	0.0909091	0.181413	0.230787	0.021398	0.0108658	0.0838803	0.0930815	0.170229	0.164122	0.150867	0.0669639	0.0847504	0.252525	0.0226662	0.0862521	0.0852387	0.195998	0.152886	0.178557
chicken_closeby	0.0726631	0.106409	-0.0309438	0.243692	0.193716	0.0881758	0.0881758	0.17876	0.0347986	0.0625374	0.0094033	-0.0132171	0.106612	0.220153	1	0.203555	0.0923171	0.292049	0.00497512	0.333029	-0.0972663	-0.119047	0.0112598	-0.121353	-0.10839	-0.210332	-0.0300687	0.00987681	0.0639692	0.143256	0.0705346	0.160551	0.172234	0.217488	0.0859594	0.159288	0.22492	0.203898	0.251784	0.208734	0.224216	0.286476	0.164581	0.125138	0.179505	0.270827	0.0495237	0.289767	0.0972941
turkey_closeby	0.148939	0.294963	-0.152183	0.168757	0.0527535	0.062348	0.062348	0.0502231	0.0384657	0.060012	0.0126028	0.045551	0.0421263	0.157935	0.203555	1	0.140028	0.104828	0.100259	0.0780765	-0.111161	-0.12848	-0.1957	-0.170171	-0.148653	0.054483	-0.0306529	0.102534	0.035318	0.0291606	0.0143577	0.116783	0.0593954	0.0462646	0.0921307	0.140129	0.158382	0.0739221	0.116642	0.0824786	0.0391931	0.0957543	0.129219	0.114227	0.103256	0.159586	0.0328909	0.0562544	0.145876
cattle_closeby	0.129002	0.271412	-0.450453	0.244582	0.0541711	0.161514	0.161514	0.0249339	0.00538628	0.0364146	0.0847586	0.0551881	0.0796346	0.122639	0.0923171	0.140028	1	0.496986	0.0353102	0.177303	-0.364913	-0.386999	-0.300539	-0.246817	-0.440846	-0.332856	0.0435275	0.183272	0.149189	0.0979992	0.0985134	0.400761	0.0553815	0.0471621	0.00682789	0.079083	0.011611	0.195019	0.138832	0.0115493	0.112115	0.094723	0.118618	0.0365014	0.221534	0.217145	0.214507	0.237459	0.169383
cats_closeby	0.0130236	0.206946	-0.170685	0.192625	0.051614	0.0228755	0.0228755	0.0770577	0.0846784	0.0733946	-0.0853047	-0.0152671	0.0618245	0.326605	0.292049	0.104828	0.496986	1	0.10924	0.196787	-0.14641	-0.119923	-0.264428	-0.0317952	-0.159486	-0.126593	-0.00378974	0.0486845	0.14254	0.042796	0.136964	0.216093	0.110433	0.10498	0.00481439	0.0353141	0.0516707	0.240192	0	0.157359	0.119148	0.142795	0.179106	0.101014	0.283029	0.199399	0.154687	0.277168	0.210663
proximity_to_other_pig_herd	0.110851	0.290385	0.0364695	0.234769	0.198952	0.0974575	0.0974575	0.297027	0.00925026	0.0565815	-0.168507	-0.0932749	0.0282208	0.0491605	0.00497512	0.100259	0.0353102	0.10924	1	0.12179	0.0981369	0.106166	-0.331701	0.0674556	-0.00545828	-0.0556037	-0.0708761	0.00987681	0.0201547	0.143256	0.0705346	0.120743	0.0675926	0.161139	0.22208	0.198594	0.0847214	0.255731	0.0955042	0.0122785	0.0258391	0.0105762	0.0919087	0.00566829	0.148631	0.146045	0.13936	0.162993	0.190267
proximity_to_other_poultry_herd	0.212104	0.133687	-0.146531	0.151245	0.0175497	0.0985223	0.0985223	0.0356942	0.0251009	0.236246	-0.170041	-0.0670229	0.0140143	0.0644818	0.333029	0.0780765	0.177303	0.196787	0.12179	1	-0.198193	-0.180913	0.062555	-0.247182	-0.195975	-0.209708	-0.142387	0.00902925	0.0616842	0.00970097	0.183892	0.0991895	0.194325	0.039841	0.0974617	0.19509	0.0482243	0.0744364	0.20372	0.0137192	0.0568107	0.0446997	0.078811	0.0988985	0.118541	0.146944	0.013139	0.125654	0.153135
number_suckling_piglets	0.215421	0.182969	0.890826	0.257767		-0.0249754	-0.0249754	-0.0315457	-0.161011	0.184232	0.00132143	-0.0233599	-0.0498396	-0.181642	-0.0972663	-0.111161	-0.364913	-0.14641	0.0981369	-0.198193	1	0.891358	0.243759	0.225441	0.776064	0.350869	-0.0317323	0.0148924	-0.119605	0.0991436		0.455184	0.166905	0.0236574	0.1712	0.313679	0.144324	0.291604	-0.12368	-0.134938	0.21594	-0.208905	-0.265311	0.188509	0.328759	0.289174	0.173954	0.123521	0.110634
number_weaners	0.259546	0.123647	0.926344	0.225729	0.081256	0.102255	0.102255		-0.157214	0.133245	-0.0608505	-0.107308	-0.0313752	-0.115283	-0.119047	-0.12848	-0.386999	-0.119923	0.106166	-0.180913	0.891358	1	0.187678	0.297049	0.911495	0.372901	0.014731	0.0561026	0.0162171	0.106724	0.039455	0.5524	0.116222	-0.0122989	0.222802	0.347695	0.303098	0.266389	-0.167237	-0.128731	0.16099	-0.145002	-0.237153	0.138204	0.386261	0.346789	0.25699	0.159088	0.169945
number_fattening_pigs	0.372169	0.3166	0.49122	0.660906	-0.424315	-0.401192	-0.401192	-0.421096		-0.0203193	0.194017	0.0499728	0.130883	0.0188877	0.0112598	-0.1957	-0.300539	-0.264428	-0.331701	0.062555	0.243759	0.187678	1	0.0841129	0.116058	0.344329	-0.215465	-0.180157	-0.305325	-0.00996502		0.482587	-0.232597	-0.180234	-0.210054	0.144208	0.0333265	0.414488	0.0741386	-0.314224	0	-0.283371	-0.36206	0.198728	0.177292	0.206843	0.165646	-0.0132464	0.321672
number_young_sows	0.190872	0.273957	0.324914	0.481432		0.159948	0.159948	-0.0518221	-0.0676583	-0.0271586	0.031616	-0.00815147	0.0304764	0.136595	-0.121353	-0.170171	-0.246817	-0.0317952	0.0674556	-0.247182	0.225441	0.297049	0.0841129	1	0.267837	0.420385	-0.0639512	-0.197267	-0.0806433	0.0369045		0.298635	-0.115597	0.0176433	-0.0253872	0.265801	-0.0142004	0.27518	-0.141684	-0.112996	0.123963	-0.137774	-0.164491	-0.0516625	0.0353575	0.237115	0.104563	0.0295692	0.340764
number_old_sows	0.31694	0.151182	0.835496	0.407806	0.168901	0.473224	0.473224	-0.135121	-0.180693	0.20749	-0.0678872	-0.0968036	-0.0474835	-0.0566269	-0.10839	-0.148653	-0.440846	-0.159486	-0.00545828	-0.195975	0.776064	0.911495	0.116058	0.267837	1	0.339621	0.146937	-0.0374412	0.136767	0.096099		0.609531	0.17254	-0.0249971	0.107528	0.282096	0.27532	0.293456	-0.141283	0.0127599	0.136457	0.0427821	-0.096946	0.017565	0.310664	0.288105	0.280397	0.0840486	0.121602
number_boars	0.15485	0.259616	0.443982	0.237182				-0.166654	0.0690912	0.0303172	-0.0479082	-0.0719385	0.0147671	-0.113518	-0.210332	0.054483	-0.332856	-0.126593	-0.0556037	-0.209708	0.350869	0.372901	0.344329	0.420385	0.339621	1	-0.247118	-0.393778	-0.343006	-0.173492		0.374729	0.0857617	-0.135854	-0.0168371	0.34302	0.0585918	0.377451	-0.138959	-0.160446	0.188888	-0.143662	-0.14325	-0.0657001	0.213882	0.322091	0.173492	0.0988484	0.327948
number_of_origins	0.164782	0.194347	-0.055183	0.436806	0.0347857	0.426868	0.426868	-0.0408083	0.0653818	0.0384863	0.063262	0.259183	-0.134248	-0.0224722	-0.0300687	-0.0306529	0.0435275	-0.00378974	-0.0708761	-0.142387	-0.0317323	0.014731	-0.215465	-0.0639512	0.146937	-0.247118	1	0.199796	0.277861	0.0536177	-0.11732	0.29336	0.0542645	-0.0332532	-0.0419384	0.119	-0.104288	-0.0733028	0.0733038	0.182607	0.082242	0.173719	0.185324	-0.085735	0.0992693	-0.0836177	-0.101167	-0.0432656	0.143818
quarantine_concept	0.116667	0.227784	-0.057043	0.40097	0.13512	0.147411	0.147411	0.117394	0.0620877	0.0650319	0.180352	0.191942	0.0217875	0.114568	0.00987681	0.102534	0.183272	0.0486845	0.00987681	0.00902925	0.0148924	0.0561026	-0.180157	-0.197267	-0.0374412	-0.393778	0.199796	1	0.561906	0.146508	0.0721356	0.125627	0.140502	0.237181	0.162553	0.232755	0.0186156	0.0672977	0.103418	0.0243757	0.0512967	0.0246477	0.0127298	0.0753079	0.044286	0.0993755	0.170311	0.148033	0.211595
quarantine_in_herd_contact	0.0831748	0.0815	-0.149525	0.411461	0.0912941	0.197813	0.197813	0.0118521	0.0452321	0.0750068	0.120578	0.0371639	0.0729029	0.0786825	0.0639692	0.035318	0.149189	0.14254	0.0201547	0.0616842	-0.119605	0.0162171	-0.305325	-0.0806433	0.136767	-0.343006	0.277861	0.561906	1	0.0504647	0.128377	0.309157	0.0695674	0.185455	0.125086	0.135532	0.00299999	0.30957	0.0336432	0.309261	0.1082	0.257475	0.2112	0.245832	0.244028	0.108005	0.0495237	0.059084	0.274776
herds_of_origin_respiratory_symptoms	0.180422	0.188013	-0.0212146	0.280066	0.238696	0.0890871	0.0890871	0.0913337	0.0549625	0.0857493	0.104456	0.199801	0.0601929	0.082061	0.143256	0.0291606	0.0979992	0.042796	0.143256	0.00970097	0.0991436	0.106724	-0.00996502	0.0369045	0.096099	-0.173492	0.0536177	0.146508	0.0504647	1	0.492366	0.092788	0.136713	0.0658808	0.078695	0.104486	0.0514786	0.184805	0.166667	0.117851	0.0560018	0.0838576	0.0205152	0.0460352	0.213466	0.0533294	0.0328909	0.0692921	0.145876
herds_of_origin_influenza_diagnosis	0.174078	0.207514	-0.123603	0.285878	0.272166	0.153522	0.153522	0.0353333	0.131145	0.04222	0.0230515	0.0640894	0.0296369	0.0909091	0.0705346	0.0143577	0.0985134	0.136964	0.0705346	0.183892		0.039455					-0.11732	0.0721356	0.128377	0.492366	1	0.189242					0.0997682		0.082061	0.174078	0.0275734	0.149943	0.111111	0.0803618				0.0395538
production_cycle	0.15817	0.214434	0.585197	0.296475	0.170763	0.412934	0.412934	0.237209	0.0354989	0.152823	0.165609	0.100677	0.15784	0.181413	0.160551	0.116783	0.400761	0.216093	0.120743	0.0991895	0.455184	0.5524	0.482587	0.298635	0.609531	0.374729	0.29336	0.125627	0.309157	0.092788	0.189242	1	0.448018	0.186025	0.174043	0.239779	0.15903	0.537609	0.120316	0.410106	0.108126	0.370771	0.271619	0.177909	0.182635	0.210501	0.184755	0.151507	0.163279
mode_stable_occupation_ai_centre	0.10999	0.243447	0.0362028	0.348332		0.259777	0.259777	0.0593954	0.0746929	0.126954	0.0495321	0.0982344	0.376164	0.230787	0.172234	0.0593954	0.0553815	0.110433	0.0675926	0.194325	0.166905	0.116222	-0.232597	-0.115597	0.17254	0.0857617	0.0542645	0.140502	0.0695674	0.136713		0.448018	1	0.061451	0.342791	0.267617	0.276204	0.169435	0.261327	0.294225	0.0416256	0.214903	0.00226342	0.0604531	0.118155	0.0313863	0.0776654	0.251554	0.106942
mode_stable_occupation_gestation_stable	0.148138	0.120905	-0.0249834	0.0535056	0.0462646	0.0944911	0.0944911	0.0462646	0.00435194	0.078607	0.0493752	-0.047571	0.0273973	0.021398	0.217488	0.0462646	0.0471621	0.10498	0.161139	0.039841	0.0236574	-0.0122989	-0.180234	0.0176433	-0.0249971	-0.135854	-0.0332532	0.237181	0.185455	0.0658808		0.186025	0.061451	1	0.00233737	0.0270772	0.0683986	0.135873	0.0952747	0.255056	0.127768	0.176472	0.110963	0.135526	0.107073	0.0316228	0.0944911	0.0570594	0.280772
mode_stable_occupation_farrowing_stable	0.136566	0.252519	0.131569	0.284139	0.175432	0.0694244	0.0694244	0.078695	0.0150703	0.036247	-0.0878962	0.0210348	0.251635	0.0108658	0.0859594	0.0921307	0.00682789	0.00481439	0.22208	0.0974617	0.1712	0.222802	-0.210054	-0.0253872	0.107528	-0.0168371	-0.0419384	0.162553	0.125086	0.078695		0.174043	0.342791	0.00233737	1	0.243509	0.324489	0.0689774	0.0809509	0.00763668	0.0105677	0.0301282	0.101589	0.0608906	0.108284	0.00162024	0.234798	0.16618	0.0639064
cross_fostering_farrowing_stable	0.330854	0.204744	0.332032	0.262446	0.204612	0.22962	0.22962	0.140129	0.0728389	0.0733681	0.0211887	0.152399	0.415829	0.0838803	0.159288	0.140129	0.079083	0.0353141	0.198594	0.19509	0.313679	0.347695	0.144208	0.265801	0.282096	0.34302	0.119	0.232755	0.135532	0.104486		0.239779	0.267617	0.0270772	0.243509	1	0.0493675	0.220721	0.0896469	0.139476	0.0673821	0.133498	0.171579	0.19326	0.184532	0.250189	0.287034	0.321412	0.136056
mode_stable_occupation_weaner_stable	0.161767	0.273013	0.190639	0.253129	0.0514786	0.0482243	0.0482243	0.141884	0.11129	0.0539164	-0.129078	-0.204264	0.0606484	0.0930815	0.22492	0.158382	0.011611	0.0516707	0.0847214	0.0482243	0.144324	0.303098	0.0333265	-0.0142004	0.27532	0.0585918	-0.104288	0.0186156	0.00299999	0.0514786	0.0997682	0.15903	0.276204	0.0683986	0.324489	0.0493675	1	0.191663	0.314608	0.0771036	0.057187	0.0400991	0.330414	0.0939996	0.342567	0.40198	0.115843	0.194924	0.326236
mode_stable_occupation_fattening_stable	0.402841	0.266949	0.270662	0.509402	0.319197	0.19245	0.19245	0.443329	0.176604	0.037037	-0.0538493	0.011598	0.132453	0.170229	0.203898	0.0739221	0.195019	0.240192	0.255731	0.0744364	0.291604	0.266389	0.414488	0.27518	0.293456	0.377451	-0.0733028	0.0672977	0.30957	0.184805		0.537609	0.169435	0.135873	0.0689774	0.220721	0.191663	1	0.182574	0.387069	0.119866	0.344265	0.351034	0.255731	0.511873	0.243379	0.0790569	0.115316	0.544449
passing_through_other_age_group	0.180522	0.0526055	-0.0862726	0.265838	0.0753778	0	0	0.0260953	0.0761019	0	-0.0562461	0.0149373	0.0150482	0.164122	0.251784	0.116642	0.138832	0	0.0955042	0.20372	-0.12368	-0.167237	0.0741386	-0.141684	-0.141283	-0.138959	0.0733038	0.103418	0.0336432	0.166667	0.082061	0.120316	0.261327	0.0952747	0.0809509	0.0896469	0.314608	0.182574	1	0.188562	0.0160005	0.150061	0.205152	0.0669603	0.19739	0.0619327	0.158429	0.189427	0.246092
outside_area	0.117904	0.297974	-0.136009	0.394155	0.213201	0.277174	0.277174	0.239879	0.107624	0.113183	0.0534631	0.137264	0.170251	0.150867	0.208734	0.0824786	0.0115493	0.157359	0.0122785	0.0137192	-0.134938	-0.128731	-0.314224	-0.112996	0.0127599	-0.160446	0.182607	0.0243757	0.309261	0.117851	0.174078	0.410106	0.294225	0.255056	0.00763668	0.139476	0.0771036	0.387069	0.188562	1	0.158397	0.861357	0.638285	0.43797	0.142128	0.16507	0.113018	0.117861	0.222965
outside_area_contact_poultry	0.147979	0.210861	0.20163	0.17555	0.101311	0.179605	0.179605	0.0964515	0.047895	0.104274	0.0511868	0.069447	0.0635658	0.0669639	0.224216	0.0391931	0.112115	0.119148	0.0258391	0.0568107	0.21594	0.16099	0	0.123963	0.136457	0.188888	0.082242	0.0512967	0.1082	0.0560018	0.0275734	0.108126	0.0416256	0.127768	0.0105677	0.0673821	0.057187	0.119866	0.0160005	0.158397	1	0.0144063	0.0905982	0.0586591	0.0217898	0.0410924	0.0633815	0.144957	0.191914
outside_area_contact_wild_birds	0.102896	0.202973	-0.108613	0.373061	0.284778	0.316126	0.316126	0.248083	0.0210485	0.0999133	0.0871703	0.160065	0.117955	0.0847504	0.286476	0.0957543	0.094723	0.142795	0.0105762	0.0446997	-0.208905	-0.145002	-0.283371	-0.137774	0.0427821	-0.143662	0.173719	0.0246477	0.257475	0.0838576	0.149943	0.370771	0.214903	0.176472	0.0301282	0.133498	0.0400991	0.344265	0.150061	0.861357	0.0144063	1	0.523714	0.43931	0.0833904	0.174166	0.00961161	0.0799442	0.231661
outside_area_contact_wild_boars	0.231277	0.344317	-0.298388	0.462507	0.160825	0.241249	0.241249	0.195939	0.068695	0.04222	0.0804775	0.224877	0.0444554	0.252525	0.164581	0.129219	0.118618	0.179106	0.0919087	0.078811	-0.265311	-0.237153	-0.36206	-0.164491	-0.096946	-0.14325	0.185324	0.0127298	0.2112	0.0205152	0.111111	0.271619	0.00226342	0.110963	0.101589	0.171579	0.330414	0.351034	0.205152	0.638285	0.0905982	0.523714	1	0.430657	0.268871	0.196116	0.182987	0.257853	0.285357
contact_bird_in_stable	0.281617	0.0985611	0.164427	0.257501	0.0201893	0.147641	0.147641	0.177575	0.060725	0.0488053	-0.0939855	-0.157753	0.0846412	0.0226662	0.125138	0.114227	0.0365014	0.101014	0.00566829	0.0988985	0.188509	0.138204	0.198728	-0.0516625	0.017565	-0.0657001	-0.085735	0.0753079	0.245832	0.0460352	0.0803618	0.177909	0.0604531	0.135526	0.0608906	0.19326	0.0939996	0.255731	0.0669603	0.43797	0.0586591	0.43931	0.430657	1	0.177742	0.158486	0.0589437	0.0108839	0.150598
cleaning_ai_centre	0.145702	0.372966	0.326198	0.286914		0.119575	0.119575	0.27846	0.14224	0.237574	0.210713	0.268382	0.192622	0.0862521	0.179505	0.103256	0.221534	0.283029	0.148631	0.118541	0.328759	0.386261	0.177292	0.0353575	0.310664	0.213882	0.0992693	0.044286	0.244028	0.213466		0.182635	0.118155	0.107073	0.108284	0.184532	0.342567	0.511873	0.19739	0.142128	0.0217898	0.0833904	0.268871	0.177742	1	0.813883	0.0935639	0.101939	0.532544
cleaning_gestation_stable	0.245961	0.389807	0.339073	0.18505	0.0846784	0.029951	0.029951	0.0846784	0.0424811	0.0375	0.0047023	-0.269319	0.0950089	0.0852387	0.270827	0.159586	0.217145	0.199399	0.146045	0.146944	0.289174	0.346789	0.206843	0.237115	0.288105	0.322091	-0.0836177	0.0993755	0.108005	0.0533294		0.210501	0.0313863	0.0316228	0.00162024	0.250189	0.40198	0.243379	0.0619327	0.16507	0.0410924	0.174166	0.196116	0.158486	0.813883	1	0.0482119	0.137838	0.727029
cleaning_farrowing_stable	0.271669	0.263213	0.274435	0.142694	0.491403	0.151682	0.151682	0.0328909	0.0682864	0.0897192	-0.066832	-0.126617	0.0681747	0.195998	0.0495237	0.0328909	0.214507	0.154687	0.13936	0.013139	0.173954	0.25699	0.165646	0.104563	0.280397	0.173492	-0.101167	0.170311	0.0495237	0.0328909		0.184755	0.0776654	0.0944911	0.234798	0.287034	0.115843	0.0790569	0.158429	0.113018	0.0633815	0.00961161	0.182987	0.0589437	0.0935639	0.0482119	1	0.412393	0.139309
cleaning_weaner_stable	0.197054	0.139355	0.154083	0.273178	0.119686	0.0362649	0.0362649	0.0562544	0.0415466	0.0396712	-0.0360149	0.0294438	0.00264892	0.152886	0.289767	0.0562544	0.237459	0.277168	0.162993	0.125654	0.123521	0.159088	-0.0132464	0.0295692	0.0840486	0.0988484	-0.0432656	0.148033	0.059084	0.0692921	0.0395538	0.151507	0.251554	0.0570594	0.16618	0.321412	0.194924	0.115316	0.189427	0.117861	0.144957	0.0799442	0.257853	0.0108839	0.101939	0.137838	0.412393	1	0.269636
cleaning_fattening_stable	0.181577	0.330747	0.122717	0.366291	0.181515	0.139459	0.139459	0.325779	0.218622	0.270269	0.126176	0.211084	0.129271	0.178557	0.0972941	0.145876	0.169383	0.210663	0.190267	0.153135	0.110634	0.169945	0.321672	0.340764	0.121602	0.327948	0.143818	0.211595	0.274776	0.145876		0.163279	0.106942	0.280772	0.0639064	0.136056	0.326236	0.544449	0.246092	0.222965	0.191914	0.231661	0.285357	0.150598	0.532544	0.727029	0.139309	0.269636	1
cleaning_quarantine	0.22691	0.598499	0.186239	0.389249	0.426401	0.299912	0.299912	0.426401	0.161835	0.280934	0.502301	0.453569	0.377964	0.102869	0.38029		0.149404	0.359516	0.368992	0.551733	0.329502	0.298737	0.242518	0.336084	0.273184	0.143592	0.498503	0.218218	0.343551	0.269191		0.431578	0.42289	0.356348	0.542505	0.395333	0.675863	0.316228	0.0796819	0.319438	0.284388	0.18865	0.343551	0.255883	0.423174	0.637455		0.380058	0.543397
disinfection_ai_centre	0.200564	0.29163	0.111147	0.386975		0.112367	0.112367	0.0639137	0.297369	0.221673	-0.0435525	-0.0100001	0.0379517	0.0522102	0.119796	0.230089	0.0184271	0	0.0269374	0.269443	0.177491	0.253183	-0.24306	0.0749265	0.176522	0.153204	0.0205335	0.149331	0.0890644	0.0910597		0.0732675	0.168448	0.108866	0.0505076	0.100434	0.0977812	0.331133	0.0216645	0.0375587	0.0607177	0.00379869	0.0977281	0.17798	0.416545	0.163583	0.112367	0.0173585	0.271328
disinfection_gestation_stable	0.239032	0.186662	0.13098	0.332161	0.0532304	0.12238	0.12238	0.0532304	0.187885	0.162531	0.0801522	0.0209208	0.00519342	0.0535826	0.196665	0.0532304	0.00470694	0.0120816	0.0144415	0.237527	0.179721	0.209621	-0.132751	0.164334	0.183143	0.137894	0.030862	0.169764	0.103502	0.0757931		0.117078	0.112015	0.12914	0.07537	0.152581	0.170027	0.38651	0.0322851	0.0883936	0.0258315	0.105471	0.0968646	0.0996271	0.316447	0.333553	0.108687	0.00674476	0.228468
disinfection_farrowing_stable	0.156427	0.231834	0.0750339	0.166543	0.144198	0.0887967	0.0887967	0.0565059	0.223338	0.140392	0.206298	0.129756	0.117073	0.299374	0.197303	0.0565059	0.111236	0.136016	0.106582	0.0887967	0.13624	0.160416	0.0943737	0.362612	0.105356	0.120418	0.0561557	0.0544692	0.17897	0.221655		0.15887	0.11249	0.0928913	0.0960754	0.188811	0.204248	0.231257	0.0367783	0.101187	0.127606	0.135672	0.218685	0.0542423	0.279014	0.168274	0.209737	0.166376	0.163795
disinfection_weaner_stable	0.215295	0.164029	0.0820956	0.173926	0.066013	0.106001	0.106001	0.0732778	0.268969	0.150327	0.238421	0.0469927	0.130459	0.277395	0.207592	0.0732778	0.148825	0.188912	0.0947006	0.125838	0.0886651	0.139478	0.0752759	0.333314	0.0738197	0.169924	0.077062	0.0344116	0.0713679	0.34024	0.157733	0.116602	0.338297	0.20583	0.0523673	0.145995	0.218143	0.297421	0.0652579	0.0456937	0.228251	0.0424125	0.238035	0.0781427	0.261536	0.17855	0.185869	0.285373	0.136147
disinfection_fattening_stable	0.189607	0.206912	-0.131167	0.41269	0.267104	0.0991241	0.0991241	0.267104	0.0395285	0.0152145	0.0302495	0.0770647	0.0544107	0.288375	0.0967888	0.111344	0.159901	0.117954	0.0595623	0.187544	-0.0615648	0.0489193	0	0.184564	0.0811035	0.0586558	0.0455344	0.0368605	0.137738	0.101222		0.129066	0.0990737	0.00382737	0.0874392	0.16712	0.0176688	0.0993218	0.0901172	0.187544	0.0544107	0.119871	0.1	0.0405465	0.278671	0.0150075	0.13484	0.0646135	0.298595
disinfection_quarantine	0.265274	0.412759	0.0695048	0.660578	0.522233	0.363696	0.363696	0.522233	0.258199	0.333333	0.355403	0.286531	0.258199	0	0.447214		0.204124	0.264628	0.347833	0.546594	0.120983	0.149071	0.229085	0.488664	0.176821	0.124935	0.507833	0.174078	0.09759	0.120386		0.412759	0.242536	0.46291	0.288675	0.27477	0.152535	0.4	0.0496904	0.363696	0.218218	0.177705	0.29277	0.204124	0.415819	0.322031		0.149071	0.344601
drying_ai_centre	0.158033	0.259268	0.25336	0.287653		0.182673	0.182673	0.264297	0.150195	0.161158	0.237526	0.179414	0.185063	0.108271	0.199458	0.142422	0.233501	0.39673	0.0608864	0.19893	0.241209	0.32821	0.231698	0.236396	0.262477	0.124861	0.154805	0.0849371	0.233501	0.177341		0.153381	0.161699	0.0725509	0.125077	0.103178	0.299805	0.471005	0.168086	0.146917	0.1038	0.137553	0.284835	0.203091	0.829425	0.516094	0.12785	0.0888851	0.410407
drying_gestation_stable	0.273836	0.186073	0.27255	0.20828	0.0923005	0.102444	0.102444	0.146408	0.166059	0.00192879	0.141884	-0.0632765	0.0322948	0.00438419	0.196218	0.0923005	0.193912	0.218341	0.0304689	0.0666719	0.131665	0.214085	0.293442	-0.0621717	0.185381	0.295773	-0.0627233	0.167542	0.186738	0.131424		0.247901	0.0268194	0.0875376	0.00633354	0.0794616	0.126321	0.0637577	0.0900477	0.0268859	0.215848	0.0124757	0.0250977	0.135521	0.490962	0.578374	0.0666111	0.0536288	0.42827
drying_farrowing_stable	0.121763	0.197758	0.00896391	0.2019	0.0420827	0.0451033	0.0451033	0.059855	0.0572385	0.0230255	-0.0176656	-0.0906475	0.124065	0.0260078	0.115543	0.059855	0.00443591	0.0727211	0.108921	0.0549055	0.00456652	-0.0312171	0.160386	-0.114963	-0.0358648	0.179327	-0.182866	0.0306107	0.021568	0.059855		0.145352	0.0308357	0.0570594	0.0174913	0.1306	0.0133145	0.0442269	0.0189179	0.0351806	0.115342	0.0566384	0.00075	0.0395591	0.186877	0.0644108	0.231936	0.0500626	0.110033
drying_weaner_stable	0.158818	0.210694	-0.0691452	0.290806	0.0618984	0.0890871	0.0890871	0.0502519	0.0302406	0.136964	0.0152892	0.0591702	0.104116	0.00747414	0.0154746	0.0502519	0.185185	0.139272	0.049029	0.0963246	-0.0225636	-0.0724107	-0.0041034	-0.121148	-0.135325	-0.0251024	-0.202368	0.139272	0.106948	0.0618984	0.0353333	0.20865	0.0546231	0.0261488	0.115423	0.147649	0.0890871	0.0884092	0.189934	0.0890871	0.041487	0.124035	0.00747414	0.0305566	0.308354	0.178374	0.10639	0.0113076	0.137326
drying_fattening_stable	0.143399	0.282283	0.042663	0.372643	0.176175	0.254398	0.254398	0.33624	0.178759	0.286327	0.123975	0.117384	0.146063	0.28031	0.0593052	0.0963707	0.0873674	0.257167	0.13064	0.149055	0.13164	0.0655303	0.277279	0.294957	0.0303962	0.197642	0.148024	0.130282	0.260149	0.0963707		0.129797	0.076452	0.119961	0.0994399	0.204132	0.163716	0.458043	0.14789	0.168272	0.226018	0.173753	0.185273	0.233149	0.460083	0.396497	0.224315	0.163238	0.784974
drying_quarantine	0.617914	0.606492	0.247652	0.235717	0.0252136	0.0948209	0.0948209	0.0252136	0.261785	0.0482805	-0.0302806	-0.060734	0.186989	0.250873	0.194325		0.0591312	0.32963	0.151142	0.151142	0.338808	0.310326	-0.0890701	-0.138304	0.353226	0.12502	0.343258	0.27735	0.240296	0.191805		0.282348	0.522233	0.239046	0.354044	0.36427	0.388217	0.258199	0.0215917	0.158035	0.0948209	0.145854	0.0706753	0.236525	0.536115	0.427618		0.288675	0.485913
cleaning_disinfection_transport_vehicle	0.160599	0.154697	-0.0816428	0.144223	0.0653467	0.0674966	0.0674966	0.0876757	0.0549974	0.0903508	-0.149615	-0.0750461	0.0701	0.0140961	0.0513561	0.0362649	0.0254824	0.0805823	0.201456	0.0224571	-0.173201	-0.135104	-0.0778553	-0.179651	-0.121399	-0.207315	-0.00272034	0.03803	0.128274	0.0519481	0.0254824	0.12916	0.105946	0.0602585	0.198273	0.123209	0.0753259	0.235223	0.193854	0.00163134	0.178305	0.0346565	0.0837845	0.0622339	0.164611	0.149071	0.0447761	0.147442	0.221163
cleaning_shipment_area	0.158762	0.29664	0.156981	0.238892	0.10634	0.0963016	0.0963016	0.0672386	0.0838198	0.0677074	0.0163677	-0.0408694	0.071779	0.128497	0.0602662	0.192567	0.0532499	0.00142395	0.0139818	0.153405	0.205696	0.345506	-0.147108	0.0270621	0.191659	0.0607332	-0.0550324	0.277232	0.0949648	0.0586652	0.135447	0.135187	0.135323	0.0368605	0.326591	0.156064	0.297353	0.138675	0.0378015	0.212417	0.0726438	0.189685	0.117246	0.111633	0.284745	0.234156	0.159916	0.207257	0.162872
caretaker_number	0.138142	0.158721	0.271643	0.137915	0.116201	0.027731	0.027731	0.00232085	0.119197	0.11592	0.0243368	0.0310757	-0.0120451	0.000729828	0.0420833	0.00129673	0.0348631	0.0776457	0.0432416	-0.134593	0.186426	0.24839	0.057132	-0.0534787	0.165854	0.290452	0.102576	0.0708987	0.00336614	-0.0166757	-0.164211	0.161493	0.0883877	0.0618018	0.141992	0.177931	-0.0259716	0.107872	0.00963486	-0.123261	0.108863	-0.0471036	-0.187931	0.115011	0.126342	0.0391342	0.234217	0.0507272	0.230147
caretaker_ppe_stable	0.153755	0.343773	0.32866	0.215596	0.116131	0.205879	0.205879	0.144064	0.0412536	0.102752	-0.220679	-0.164201	0.170017	0.263391	0.287591	0.0449265	0.467629	0.406593	0.10924	0.201769	0.26481	0.33297	0.0562466	0.164573	0.322305	0.349369	-0.00104611	0.12835	0.116623	0.042796	0.0737496	0.330434	0.280678	0.180047	0.209426	0.30528	0.17906	0.203898	0.0855921	0.0847319	0.0451941	0.083864	0.200178	0.113909	0.248118	0.221021	0.304219	0.323423	0.177426
caretaker_ppe_washing_interval	0.157958	0.197554	0.0959466	0.266026	0.242424	0.161165	0.161165	0.165229	0.15552	0.068945	-0.0186185	-0.165402	0.117968	0.0371135	0.0628268	0.386859	0.00738697	0.0129035	0.0628268	0.0555741	0.0957856	0.0667901	0.0215146	-0.0466283	0.0786203	-0.0366804	-0.0296061	0.00519693	0.0278954	0.238696	0.0371135	0.0409088	0.204509	0.127768	0.0745953	0.0704942	0.202562	0.0512092	0.0753778	0	0.101311	0.0186303	0.0247423	0.0201893	0.129673	0.151528	0.0681747	0.124383	0.209221
caretaker_ppe_per_unit	0.186563	0.144303	0.312171	0.15849	0.0932956	0.073509	0.073509	0.0888205	0.0680274	0.0117925	0.112952	-0.114149	0.0745011	0.143887	0.001791	0.0360922	0.00505392	0.0794534	0.0913411	0.162094	0.265567	0.292429	0.14562	0.189748	0.187328	0.147671	-0.0054828	0.00355557	0.0242902	0.0515711	0.0253918	0.256325	0.149606	0.106407	0.0385746	0.26611	0.162771	0.0797241	0.120332	0.145865	0.0693137	0.103791	0.0253918	0.0293523	0.166515	0.194681	0.0583253	0.0362649	0.0382982
caretaker_per_unit	0.18458	0.113258	0.29769	0.295504	0.190391	0.123224	0.123224	0.102791	0.0391558	0.127202	-0.209488	-0.166778	0.0289593	0.170258	0.0558684	0.0736543	0.182208	0.0849317	0.0485585	0.068258	0.193279	0.158364	0.197512	0.0753684	0.225223	0.256314	-0.050007	0.251885	0.150732	0.105242	0.0518177	0.178508	0.107958	0.039841	0.15879	0.104682	0.100467	0.197789	0.120277	0.0141748	0.147224	0.0801583	0.125843	0.141444	0.141089	0.0498559	0.120552	0.0454492	0.117169
caretaker_work_flow_hygiene_between_units	0.0649441	0.293284	0.0479395	0.36156	0.284778	0.080211	0.080211	0.386291	0.0658326	0.0211937	-0.0971108	0.08176	0.0382558	0.132558	0.102543	0.0957543	0.0514705	0.00679978	0.127374	0.0446997	0.0412714	-0.0766158	-0.16863	-0.130723	-0.0516797	-0.0336741	-0.153911	0.0666402	0.0792916	0.0264814	0.0673657	0.154452	0.160702	0.0142182	0.219644	0.0796158	0.0573276	0.096225	0.0176542	0.262152	0.0991494	0.298738	0.0890965	0.129	0.194364	0.267063	0.119708	0.170237	0.305794
caretaker_entry_ppe_only	0.163627	0.362812	0.412684	0.264639	0.068945	0.144053	0.144053	0.0389992	0.0468192	0.092437	-0.0886958	-0.158152	0.0796346	0.239247	0.162938	0.00285771	0.40056	0.25793	0.0778527	0.107903	0.324056	0.369675	0.219289	0.250198	0.396948	0.358318	0.0107539	0.0700993	0.139298	0.0040833	0.102534	0.239639	0.170575	0.0471621	0.172491	0.281075	0.229429	0.220352	0.0571662	0.103944	0.0446891	0.094723	0.283477	0.12755	0.311925	0.385619	0.22437	0.254294	0.300627
caretaker_disease_management	0.128984	0.108933	0.222559	0.0864998	0.0431034	0.0428554	0.0428554	0.0328266	0.0233954	0.102012	0.117563	0.0775889	0.117	0.103807	0.0656532	0.0533286	0.0656532	0.0156941	0	0.0888301	0.122681	0.245025	0.0511607	0.277641	0.185312	0.100935	-0.0989034	0.131306	0.165849	0.0809707	0.0375161	0.314067	0.0280831	0.0428571	0	0.210513	0.0852679	0.037037	0.179656	0.0690773	0.102444	0.016178	0.0904085	0.109405	0.159588	0.0402815	0.0824786	0.141026	0.0908872
caretaker_hands_washed_before_entry	0.130124	0.212695	0.293514	0.322964	0.0247423	0.197386	0.197386	0.00321211	0.139472	0.0703667	0.0865311	0.0393266	0.0444554	0.030303	0.121832	0.129219	0.199037	0.0948209	0.00641223	0.222104	0.302137	0.331767	0.0499947	0.357698	0.251675	0.13849	0.0895194	0.114568	0.0869649	0.123091	0.111111	0.209302	0.201376	0.0790569	0.040032	0.188983	0.149247	0.379743	0.205152	0.0348155	0.0118172	0.00217309	0.151515	0.100967	0.114454	0.102363	0.0869743	0.205102	0.132398
caretaker_boot_disinfection	0.230661	0.259295	0.242526	0.18109	0.0475433	0.0842853	0.0842853	0.109557	0.143	0.11493	-0.000852987	-0.0107048	0.156608	0.092195	0.167365	0.0758693	0.0106238	0.0151835	0.116026	0.22601	0.220096	0.294349	0.0184086	0.206198	0.240296	0.305093	-0.0641853	0.0264992	0.0676383	0.137973	0.189242	0.188878	0.280692	0.039841	0.0845123	0.19272	0.257196	0.148522	0.236525	0.0278747	0.138135	0.0428006	0.1019	0.028706	0.35777	0.343743	0.116791	0.0454492	0.292206
caretaker_contact_other_pigs	0.216897	0.501652	0.173555	0.239633	0.10309	0.0973089	0.0973089	0.10309	0.226517	0.127294	-0.214703	-0.0733075	0.0965609	0.0972152	0.0421426	0.0465026	0.247089	0.0632032	0.118908	0.149786	0.212805	0.251162	0.0336859	-0.0988115	0.0695108	0.0141653	-0.0490522	0.0421426	0.0247946	0.0665716	0.032686	0.184391	0.136267	0.0514344	0.2	0.137733	0.200722	0.0741832	0.128656	0.0652822	0.0748931	0.0928349	0.0822559	0.0397475	0.0925016	0.0973898	0.0740233	0.129099	0.177332
caretaker_contact_poultry	0.217393	0.197629	0.00460012	0.204173	0.120362	0.130502	0.130502	0.120362	0.0119651	0.135007	0.0432914	0.0661124	0.0621513	0.047199	0.248458		0.00424936	0.0119651	0.0422533	0.0829567	-0.171273	-0.00222419	-0.0369602	0.0572991	0.0889288	-0.297974	0.0180837	0.0732834	0.0925595	0.0666914	0.0380074	0.205039	0.00299246	0.0502079	0.215402	0.0879754	0.119523	0.00360957	0.153413	0.130502	0.0540985	0.168591	0.0796755	0.199233	0.225178	0.150849	0.0748481	0.180986	0.123076
visitors_cumulative_contact_hours	0.170787	0.150147	0.284289	0.458739	0.347277	0.15823	0.15823	0.24008	-0.0806752	-0.0881428	0.0562393	0.000466878	-0.141009	-0.0709531	0.0303237	0.0372612	-0.310969	-0.238424	0.0107242	-0.225191	0.196398	0.231313	-0.0190005	0.255796	0.184026	0.162199	0.0163489	-0.0789206	-0.150103	-0.232487	-0.164276	0.12744	0.136724	0.00278534	0.171138	0.227566	0.0799124	0.0964216	-0.0454326	-0.0887472	-0.0647435	0.0157909	-0.243268	0.126916	0.195024	0.0792172	0.0646283	0.0537434	0.141568
visitors_list	0.170908	0.206664	-0.0132004	0.164755	0.0649418	0.0127922	0.0127922	0.125527	0.013356	0.0738773	-0.0961957	0.0737325	0.0518592	0.159074	0.123422	0.0251233	0.0551148	0.116758	0.00124669	0.0961155	-0.0382452	-0.125526	0.0672639	-0.107911	-0.138142	0.0479387	0.0937128	0.126224	0.103864	0.0358979	0.0176749	0.265712	0.0846318	0.177878	0.0267964	0.0976888	0.0514786		0.143592	0.0338449	0.0482483	0.0088725	0.0412415	0.0997549	0.147111	0.120571	0.0405165	0.0692921
ppe_visitors	0.222427	0.259117	0.0166902	0.194798	0.0847174	0.0500626	0.0500626	0.0806537	0.0142552	0.0321246	0.0396749	-0.0414589	0.067651	0.0691714	0.131732	0.0327737	0.0504816	0.0721479	0.131732	0.125384	0.00483538	0.0237632	0.164079	0.0191219	-0.0435002	0.0688151	0.0054828	0.0290578	0.103982	0.187317	0.0230571	0.106238	0.0373979	0.0944911	0.181606	0.24189	0.15816	0.106299	0	0.132453	0.11689	0.153773	0.115286	0.0893675	0.113652	0.142267	0.0529256	0.0841335	0.209768
visitors_hands_washed_before_entry	0.302852	0.297441	0.262596	0.293683	0.123091	0.0436436	0.0436436	0.0319601	0.0207123	0.0280056	0.00744741	-0.0626652	0.073721	0.0603023	0.191403	0	0.180036	0.104828	0.021267	0.213862	0.255928	0.218015	-0.0559142	0.119273	0.133511	0.275457	-0.213997	0.04222	0.206021	0	0.100504	0.17408	0.0231087	0.0790569	0.172491	0.248059	0.120465	0.311086	0.163299	0.207846	0.0391931	0.194597	0.301511	0.26653	0.161198	0.270478	0.22437	0.313674	0.231461
visitors_disease_management	0.330944	0.512348	0.0970725	0.460977	0.102062	0.0468293	0.0468293	0.184637	0.0857493	0.327327	0.0446496	0.28384	0.147442	0.166667	0.0468293		0.443203	0.280224	0.300123	0.579066	0.0148702	0.0684441	-0.0945491	-0.311758	-0.00796325	0	0.249478	0.120096	0	0.102062		0.273861	0.327327	0.114708	0.0592349	0.260133	0.0600576	0.294174	0.0402911	0	0.102062	0.0468293	0.0402911	0.0402911	0.259731	0.102062	0.106966	0.263158	0.389249
visitors_contact_other_pigs	0.229424	0.131561	0.0584749	0.0362286	0.00829187	0.0244939	0.0244939	0.00698396	0.186973	0.150773	-0.0605881	-0.0121664	0.0863868	0.0173644	0.161385	0.0602536	0.079746	0.00677674	0.0737758	0.126551	0.106005	0.0535182	0.127018	0.0678983	0.0570047	0.141654	0.131936	0.079062	0.0266596	0.0959854	0.0423207	0.226304	0.337402	0.218218	0.265165	0.0901605	0.0957943	0.17609	0.0167939	0.125239	0.0972612	0.0682954	0.0698761	0.0266596	0.0260602	0.123131	0.0784465	0.105381	0.227217
visitors_respiratory_symptoms	0.159719	0.167877	-0.0296942	0.168757	0.0527535	0.062348	0.062348	0.0502231	0.0384657	0.140028	0.136111	-0.0202449	0.221163	0.129219	0.203555	0.0204082	0.00285771	0.194681	0.0516484	0.0780765	-0.0796153	-0.129957	0.132796	-0.175619	-0.127631	-0.121785	-0.0306529	0.102534	0.11184	0.0291606	0.0143577	0.186201	0.0593954	0.0462646	0.078695	0.120782	0.00824907	0.0518476	0.0291606	0.0824786	0.0391931	0.0957543	0.0143577	0.114227	0.103256	0.159586	0.0328909	0.0562544	0.237595
return_to_service_rate	0.0870849	0.193433	0.145461	0.125124		0.109388	0.109388	0.0622056	0.0912871	0.0299233	0.0437557	-0.0270553	0.181848	0.115728	0.0203489	0.0622056	0.0713759	0.174096	0.0254685	0.0419961	0.104818	0.221352	-0.0485578	0.113206	-0.0602646	0.0170584	0.194707	0.0264143	0.0603219	0.088636		0.177738	0.0715255	0.00922597	0.106684	0.0926455	0.0451031	0.161889	0.0110926	0.0261443	0.0668819	0.0793651	0.101255	0.287146	0.130842	0.0972226	0.0622056	0.150389	0.110595
farrowing_rate	0.0622243	0.143527	0.0174462	0.184873		0.201472	0.201472	0.088081	0.0439239	0.0832952	0.0093826	0.0150827	0.0453247	0.0325748	0.148997	0.088081	0.0533375	0.0877341	0.00856557	0.10017	0.0648695	0.170323	-0.133906	-0.00919002	-0.0280005	-0.00097945	0.0826617	0.0264715	0.178769	0.088081		0.0858407	0.0189688	0.0648763	0.106112	0.0992331	0.149844	0.039375	0.164817	0.0155738	0.348202	0.0549919	0.0260599	0.0897665	0.210203	0.134695	0.0618922	0.107703	0.179228
piglets_per_sow_year	0.290923	0.177495	0.0225735	0.211615		0.161889	0.161889	0.0519875	0.109876	0.0301902	0.0732059	0.0175127	0.0654388	0.114825	0.186605	0.0519875	0.0983555	0.15009	0.128474	0.0831553	0.0347642	0.089406	0.0478157	-0.0133657	0.0557806	0.0756695	-0.154528	0.0146768	0.176899	0.0519875		0.160083	0.225716	0.0227429	0.100375	0.057117	0.197419	0.128885	0.196597	0.0142552	0.340811	0.0691737	0.114825	0.102208	0.200743	0.210751	0.0365331	0.167808	0.0897104
abortions_per_sow_year	0.195631	0.436031	-0.0586791	0.11667		0.0547073	0.0547073	0.0175682	0.13202	0.0482286	0.0989543	0.0378757	0.0312195	0.100752	0.150209	0.0175682	0.105817	0.0800091	0.167774	0.0610188	-0.0869346	-0.11705		0.138135	-0.0861205	0.128972	-0.088324	0.0821899	0.146285	0.0175682		0.105817	0.0551653	0.0507281	0.0631069	0.100752	0.100752		0.154303	0.0610188	0.033945	0.0693738	0.122536	0.0911835	0.209486	0.166053	0.0123457	0.0370117
piglet_mortality	0.115591	0.385587	-0.0761231	0.0793826		0.00295656	0.00295656	0.0758534	0.0190812	0.0352753	-0.031384	0.152872	0.107872	0.1066	0.157139	0.0758534	0.0613269	0.0544514	0.0942847	0.336137	0.0149686	-0.000708389	-0.101782	-0.0714799	0.0194271	-0.0090371	-0.118436	0.0908458	0.108033	0.0758534		0.097803	0.00716115	0.0442962	0.021838	0.200928	0.118153	0.00699711	0.20226	0.11112	0.0335142	0.193178	0.213201	0.057496	0.0964941	0.0189934	0.0533002	0.0533761	0.0417995
feed_conversion_rate_fattening_pigs	0.812777	0.389249	0.496609	0.213201	0.100504	0.100504	0.100504	0.02595	0.144841	0.213201	-0.108077	-0.109783		0.100504	0.151515		0.603023	0.02595	0.100504	0.330289	0.531369	0	0.586346	0	0.392792	0.565685	-0.362887	0.330289	0.603023	0.144841		0.528004	0.2	0.316228	0.447214	1	0.447214	0.389249	0.251259	0.452267		0.174078	0.603023	0.251259	0.447214	0.2		1	0.100504
respiratory_history_swine	0.265103	0.122526	0.0438607	0.354055	0.250805	0.378924	0.378924	0.234544	0.157697	0.478954	0.210236	0.0712021	0.0855736	0.0760922	0.0975068	0.0957867	0.110324	0.184707	0.114438	0.14152	0.146127	0.124055	0.274585	0.0303869	0.0904365	0.138487	0.12817	0.0858928	0.144707	0.06101	0.0770417	0.162868	0.160492	0.177595	0.250143	0.157871	0.0351069	0.100734	0.250304	0.0644868	0.122933	0.0772075	0.131275	0.140275	0.210006	0.108454	0.128901	0.156859	0.159849
time_respiratory_disease	0.379601	0.228043	0.216436	0.218813	0.192487	0.110894	0.110894	0.0283069	0.110894	0.0283069	-0.0958461	0.108536	0.09245	0.113228	0.0300216	0.0449921	0.21487	0.00415952	0.016879	0.0579584	0.0716093	-0.0254409	0.138055	-0.058402	-0.0153356	-0.0715722	0.314109	0.016879	0.0844908	0.130971	0.389932	0.108694	0.151186	0.116335	0.0321745	0.314731	0.0724165	0.123091	0.00415952	0.261624	0.0705128	0.333086	0.0900156	0.226455	0.158114	0.0137816	0.0421263	0.082061	0.156868
frequency_respi_outbreak	0.193311	0.231739	0.286309	0.326489	0.304798	0.286987	0.286987	0.311162	0.239761	0.351469	0.189555	0.208291	0.142454	0.145666	0.235738	0.126281	0.222734	0.359336	0.163542	0.345082	0.383613	0.302148	0.458373	0.226443	0.25521	0.229567	0.229454	0.259261	0.208884	0.236008	0.492366	0.203266	0.219452	0.180394	0.201801	0.239285	0.274838	0.252763	0.245167	0.251006	0.385159	0.284923	0.308653	0.367442	0.34332	0.353102	0.269453	0.147735	0.238832
outbreak_since_examination	0.220645	0.216397	0.0294065	0.159611	0.0564782	0.0500626	0.0500626	0.0659894	0.0142552	0.0963739	-0.146554	-0.165023	0.067651	0.115286	0.0341528	0.0327737	0.0413031	0.0240493	0.0634267	0.125384	-0.0118225	-0.0412017	0.176384	0.0741889	0.0440471	-0.00751101	0.0536177	0.0290578	0.0850762	0.0468293	0.0230571	0.12931	0.104447	0.0812534	0.131816	0.0207458	0.0955742	0.121716	0.0936586	0.0794719	0.11689	0.0446437	0.0691714	0.00470355	0.0935639	0.00571886	0.0470588	0.0804755	0.107913
suckling_piglets_diseased	0.0988973	0.155422	0.0342805	0.120616	0.0932956	0.073509	0.073509	0.0888205	0.106402	0.106132	-0.0126328	0.117133	0.0745011	0.0592476	0.0877591	0.0360922	0.089286	0.00882815	0.177309	0.038022	0.0506264	0.0261877	-0.161584	0.0450638	0.0461662	-0.0664519	0.082242	0.0924448	0.0242902	0.163308	0.0253918	0.119079	0.0373979	0.106407	0.0624002	0.140627	0.0146201	0.119866	0.120332	0.0486217	0.0693137	0.103791	0.0592476	0.056978	0.154837	0.029951	0.0583253	0.0997284	0.186941
weaners_diseased	0.104268	0.338458	0.0689392	0.26001	0.21031	0.0657952	0.0657952	0.189515	0.056205	0.0703667	-0.0688682	0.0150466	0.0296369	0.030303	0.036336	0.157935	0.04222	0.115892	0.378322	0.0167175	0.180936	0.0937326	-0.272724	-0.0154988	-0.00626745	-0.0115276	-0.173598	0.0975953	0.00414119	0.225668	0.111111	0.114196	0.0344729	0.116061	0.182169	0.0846963	0.00919652	0.170229	0	0.0580259	0.145745	0.0412886	0.010101	0.0597562	0.104397	0.068285	0.10121	0.15318	0.294548
fattening_pigs_diseased	0.172751	0.309185	0.113537	0.504047	0.191308	0.0933901	0.0933901	0.218126	0.372763	0.0599274	0.164795	0.0829282	0.0132843	0.0384847	0.0522142	0.0868805	0.0346948	0.0731977	0.14802	0.0422838	-0.0703789	-0.141762	0.497269	-0.0235026	-0.150149	0.0035476	0.0772643	0.0085589	0.0584709	0.124141	0.0611227	0.170305	0.171143	0.039841	0.13936	0.167052	0.212991	0.0263249	0.193108	0.117041	0.0979917	0.0793851	0.0384847	0.0678855	0.0740446	0.0498559	0.00717574	0.0347553	0.193758
young_sows_diseased	0.304604	0.141019	0.0213237	0.201943	0.0649418	0.115129	0.115129	0.0618267	0.134774	0.0738773	0.0424089	0.0934637	0.0518592	0.0765913	0.123422	0.0251233	0.179416	0.116758	0.123422	0.0431823	-0.0123371	0.0472982	-0.192792	0.138261	0.0826243	-0.110787	0.130079	0.126224	0.0169081	0.263251	0.0176749	0.118061	0.136713	0.0812534	0.0267964	0.172617	0.0514786	0.0912871	0.143592	0.169224	0.0482483	0.135623	0.0765913	0.140618	0.213466	0.00571886	0.0405165	0.0692921	0.125746
old_sows_diseased	0.304604	0.141019	0.0213237	0.201943	0.0649418	0.115129	0.115129	0.0618267	0.134774	0.0738773	0.0424089	0.0934637	0.0518592	0.0765913	0.123422	0.0251233	0.179416	0.116758	0.123422	0.0431823	-0.0123371	0.0472982	-0.192792	0.138261	0.0826243	-0.110787	0.130079	0.126224	0.0169081	0.263251	0.0176749	0.118061	0.136713	0.0812534	0.0267964	0.172617	0.0514786	0.0912871	0.143592	0.169224	0.0482483	0.135623	0.0765913	0.140618	0.213466	0.00571886	0.0405165	0.0692921	0.125746
boars_diseased	0.174078	0.207514	0.00870445	0.120564	0.0371135	0.0657952	0.0657952	0.0353333	0.0770217	0.04222	-0.156041	-0.156663	0.0296369	0.111111	0.0705346	0.0143577	0.102534	0.136964	0.0705346	0.0549289	-0.0485795	0.0685272	-0.136291	0.0921281	0.0738944	0.054483	0.0742227	0.0721356	0.0786825	0.0205152	0.010101	0.106726	0.0593954	0.0462646	0.064775	0.0985213	0.0997682	0.0518476	0.082061	0.174078	0.0275734	0.149943	0.111111	0.0803618	0.27846	0.0846784	0.0231249	0.0395538	0.109985
symptom_swine_sneezing	0.152471	0.183088	0.0324781	0.142841	0.123091	0.163663	0.163663	0.0639203	0.186411	0.070014	-0.0185477	-0.0762599	0.0552907	0.201008	0.138235	0.107143	0.090018	0	0.021267	0.0237624	0.174133	0.0606912	0.0474311	-0.139228	0.0351432	0.0386648	-0.121691	0.04222	0.0824086	0.153093	0.201008	0.108667	0.0795236	0.0666625	0.0267762	0.0265399	0.0831894	0.0512092	0.102062	0	0.0391931	0.0432439	0.0502519	0.0102512	0.184531	0.0375	0.0325529	0.0799249	0.0610888
symptom_swine_coughing	0.152502	0.124512	0.185485	0.188041	0.15552	0.185312	0.185312	0.137028	0.184899	0.0261028	-0.00513098	-0.0467308	0.00305387	0.0270617	0.0347986	0.0384657	0.0468192	0.00217124	0.166945	0.0251009	0.176563	0.128152	0.224599	0.125029	0.013328	0.126803	-0.0719421	0.0620877	0.0827833	0.0507346	0.0770217	0.174576	0.041145	0.00435194	0.0227128	0.194075	0.0455093	0.0282391	0.00845577	0.107624	0.047895	0.110617	0.068695	0.18812	0.214739	0.0343132	0.0474038	0.0276977	0.213093
symptom_swine_nasal_discharge	0.287052	0.155422	0.0948184	0.119173	0.0932956	0.073509	0.073509	0.0888205	0.0680274	0.0117925	0.000743108	-0.0350653	0.0807095	0.110031	0.0913411	0.0360922	0.089286	0.185391	0.0913411	0.162094	0.0133227	-0.0139668	0.178435	0.128564	0.00976592	0.147671	-0.168199	0.0924448	0.0624605	0.0515711	0.0253918	0.119079	0.0373979	0.0510754	0.0385746	0.205351	0.103316	0.0912871	0.137523	0.0486217	0.0693137	0.0127463	0.0592476	0.056978	0.062205	0.0823652	0.0583253	0.0997284	0.107913
symptom_swine_fever	0.213753	0.250509	-0.100416	0.129785	0.189599	0.0916698	0.0916698	0.0313272	0.0899095	0.0980392	0.0290048	0.0526211	0.082584	0.12666	0.0565815	0.140028	0.0196078	0.0733946	0.116141	0.169698	-0.137417	-0.129526	-0.0184086	-0.0643013	-0.141503	-0.036358	0.0533752	0.0650319	0.0980858	0.200082	0.239247	0.255813	0.204509	0.040625	0.0174913	0.0749739	0.0539164	0.0682789	0.171499	0.145521	0.00548813	0.202854	0.0140733	0.0488053	0.13167	0.0384615	0.073149	0.0568262	0.282958
symptom_swine_feed_intake_red	0.102654	0.165608	0.12469	0.227734	0.254649	0.128984	0.128984	0.152477	0.112807	0.00591199	-0.0669515	-0.146143	0.133838	0.0297029	0.144561	0.0482515	0.0143577	0.0486845	0.099666	0.00902925	0.108932	0.0735311	0.187978	0.00950864	0.0519206	0.0307065	-0.0354603	0.0249554	0.126994	0.176672	0.140028	0.15609	0.0144841	0.00233737	0.0154703	0.232498	0.0366855	0.039736	0.103418	0.268133	0.0314399	0.249216	0.114568	0.161869	0.164095	0.00162024	0.0251847	0.0222076	0.246268
symptom_swine_apathy	0.168799	0.208511	0.0232991	0.172302	0.20205	0.109449	0.109449	0.0830636	0.123716	0.12131	-0.0273437	-0.132756	0.00672277	0.0595735	0.028121	0.0781647	0.0574625	0.0430179	0.0203635	0.109431	-0.00801321	-0.0416059	0.106589	0.13011	-0.0425247	0.0742666	-0.115345	0.00770027	0.0883014	0.111687	0.169555	0.192355	0.122413	0.121904	0.0797298	0.17658	0.0824826	0.0139212	0.214067	0.184274	0.0160835	0.194217	0.0137477	0.0401975	0.148255	0.0813438	0.00717574	0.0454492	0.199955
symptom_swine_dyspnoea	0.20305	0.146755	-0.0571716	0.297736	0.314771	0.20115	0.20115	0.0541692	0.111475	0.00416374	-0.0461988	-0.0722098	0.113989	0.110574	0.144814	0.0552222	0.0374737	0.152737	0.108136	0.0699511	-0.063857	-0.0472177	-0.00717152	0.0195049	-0.0827154	0.00950975	-0.0991763	0.0991778	0.0575849	0.224577	0.259998	0.0945022	0.327576	0.13762	0.216076	0.192991	0.013356	0.0512092	0.109254	0.120173	0.106052	0.126657	0.00896546	0.187159	0.098737	0.0965609	0.287	0.0839543	0.0610888
vet_consultation	0.343448	0.191761	0.0680433	0.123251	0.0362649	0.144654	0.144654	0.054142	0.0900075	0.0790714	-0.0837085	0.00566087	0.0615385	0.0764929	0.0485585	0.101713	0.133095	0.0849317	0.00365494	0.126598	0.114332	0.078467	-0.141518	0.0195804	0.0571419	0.0343092	0.109337	0.0964003	0.100151	0.145335	0.194933	0.144341	0.048951	0.0109109	0.00920695	0.156318	0.0529654	0.0152145	0.0801846	0.0425243	0.0452256	0.0270733	0.0271426	0.0911083	0.207093	0.0140083	0.0257896	0.0678454	0.183085
influenza_diagnosis	0.251805	0.213226	-0.0424292	0.19792	0.0816593	0.0222718	0.0222718	0.0717622	0.0549625	0.0857493	-0.0765414	-0.0144652	0.0601929	0.0205152	0.0347288	0.335347	0.0040833	0.0641941	0.143256	0.130963	-0.0135709	0.0855728	-0.236669	0.131517	0.112221	0.161487	0.110891	0.146508	0.0504647	0.21875	0.492366	0.0984616	0.104447	0.119172	0.113491	0.0976888	0.0117993	0.0739221	0.0625	0.235702	0.0560018	0.194197	0.123091	0.0585902	0.299966	0.00571886	0.0405165	0.0804755	0.156813
influenza_vaccination	0.247436	0.182476	-0.0816591	0.196005	0.167053	0.062348	0.062348	0.0502231	0.0384657	0.060012	-0.0945212	-0.0657959	0.0421263	0.0143577	0.100259	0.0204082	0.00285771	0.194681	0.100259	0.0916551	-0.0485795	0.0767925	-0.136291	0.0921281	0.0738944	0.054483	-0.0306529	0.102534	0.035318	0.335347	0.703526	0.116783	0.0593954	0.0462646	0.064775	0.0985213	0.141884	0.0518476	0.116642	0.247436	0.0391931	0.213131	0.157935	0.114227	0.27846	0.0846784	0.0231249	0.0562544	0.109985
respiratory_history_human	0.374141	0.238634	0.155114	0.180543	0.136364	0.0402911	0.0402911	0.129823	0.0917824	0.103418	0.101592	-0.000545439	0.00453721	0.21031	0.0628268	0.0527535	0.068945	0.180649	0.128271	0.0906735	0.097854	0.0916411	0.0499275	0.120216	0.0619483	0.270413	-0.0966423	0.124726	0.225699	0.0753778	0.0371135	0.231855	0.189883	0.0261488	0.0916209	0.0820075	0.108664	0.0682789	0.0502519	0.0710669	0.0192973	0.0186303	0.0371135	0.0429022	0.203729	0.182776	0.0856379	0.146361	0.157197
respiratory_history_contact_person	0.156939	0.198154	0.0277161	0.173097	0.0932956	0.073509	0.073509	0.0888205	0.0680274	0.0117925	-0.286097	-0.263363	0.0745011	0.143887	0.001791	0.0360922	0.0791781	0.00882815	0.177309	0.13808	-0.0239809	0.0349169	0.0205098	-0.27701	0.00266343	-0.0664519	-0.0543876	0.00355557	0.0624605	0.0515711	0.0253918	0.128098	0.0063214	0.106407	0.0385746	0.0558528	0.0740753	0.0912871	0.0515711	0.145865	0.095719	0.103791	0.110031	0.056978	0.183918	0.029951	0.0583253	0.0997284	0.125746
symptom_human_sneezing	0.179607	0.220544	-0.0197223	0.263481	0.0416667	0.161165	0.161165	0.129823	0.0356932	0.068945	-0.0222742	-0.0485441	0.00453721	0.272166	0.00261778	0.0527535	0.115729	0.051614	0.128271	0.128698	-0.0358772	-0.0884369	0.0500331	-0.261573	-0.131722	0.0366804	-0.0991763	0.0701585	0.098902	0.0753778	0.0371135	0.131425	0.0416256	0.13762	0.0174913	0.122559	0.108664	0.0194625	0.012563	0	0.0192973	0.0186303	0.0247423	0.105994	0.284202	0.160948	0.231936	0.0532223	0.0166429
symptom_human_coughing	0.237162	0.309888	0.097448	0.142513	0.116131	0.0533761	0.0533761	0.110561	0.0484911	0.0342508	-0.143092	-0.110843	0.0927367	0.284463	0.146396	0.0449265	0.0412408	0.135531	0.146396	0.00581228	0.0258594	0.0892954	0.0387802	-0.177969	0.0686833	0.100148	-0.0635914	0.0781902	0.0302357	0.0641941	0.031607	0.205146	0.164693	0.127768	0.0358554	0.019466	0.1661	0	0.042796	0.0201743	0.0506721	0.059687	0.00351189	0.108178	0.392583	0.137403	0.0727607	0.124383	0.102701
symptom_human_bronchitis	0.201008	0.249096	-0.00174089	0.319582	0.0371135	0.0657952	0.0657952	0.0353333	0.131145	0.04222	-0.152495	-0.122838	0.0296369	0.0909091	0.0705346	0.0143577	0.102534	0.136964	0.0705346	0.183892	-0.0211215	0.0498379		0.184256	-0.00211127	0.166654		0.140028	0.0786825	0.0205152	0.010101	0.106726	0.0593954	0.0462646	0.175432	0.204612	0.0997682	0.0518476	0.082061	0.0580259	0.0275734	0.0673657	0.111111	0.0803618	0.27846	0.0846784	0.0231249	0.0395538	0.237595
symptom_human_pneumonia	0.146508	0.397805	-0.047004	0.120564	0.0371135	0.0657952	0.0657952	0.0353333	0.131145	0.04222	-0.141855	-0.142421	0.0296369	0.0909091	0.0705346	0.0143577	0.102534	0.136964	0.0705346	0.0549289	-0.0802618	0.00415316		-0.126676	0.0654493	0.054483	0.0742227	0.0721356	0.128377	0.0205152	0.010101	0.106726	0.0593954	0.0462646	0.064775	0.204612	0.0997682		0.082061	0.0580259	0.0275734	0.0673657	0.0909091	0.0803618	0.103256	0.0846784	0.0231249	0.0395538
symptom_human_fever	0.139501	0.124267	-0.18386	0.157965	0.0816593	0.200446	0.200446	0.0717622	0.0507346	0.0857493	-0.033318	-0.023506	0.0601929	0.184637	0.0347288	0.0291606	0.0979992	0.0641941	0.143256	0.111561	-0.159149	-0.274678	0	-0.040306	-0.227756	0.166654	-0.0755522	0.176672	0.159805	0.0416667	0.0205152	0.19829	0.136713	0.0812534	0.234798	0.159378	0.226546	0.0912871	0.25	0	0.0560018	0.0838576	0.082061	0.0585902	0.147111	0.14869	0.476471	0.248742	0.139554
symptom_human_headache	0.139501	0.124267	-0.18386	0.157965	0.0816593	0.200446	0.200446	0.0717622	0.0507346	0.0857493	-0.033318	-0.023506	0.0601929	0.184637	0.0347288	0.0291606	0.0979992	0.0641941	0.143256	0.111561	-0.159149	-0.274678	0	-0.040306	-0.227756	0.166654	-0.0755522	0.176672	0.159805	0.0416667	0.0205152	0.19829	0.136713	0.0812534	0.234798	0.159378	0.226546	0.0912871	0.25	0	0.0560018	0.0838576	0.082061	0.0585902	0.147111	0.14869	0.476471	0.248742	0.139554
symptom_human_myalgia	0.197474	0.162314	-0.281269	0.12548	0.115452	0.268635	0.268635	0.0618267	0.013356	0.0738773	0.0548212	0.06854	0.0518592	0.159074	0.00124669	0.0251233	0.17238	0.00614515	0.123422	0.0961155	-0.249361	-0.305619	-0.114598		-0.309533		-0.0181831	0.121274	0.13768	0.0358979	0.0176749	0.230283	0.251288	0.0658808	0.167084	0.211958	0.195077	0.0739221	0.215387	0.101535	0.0482483	0.0088725	0.159074	0.140618	0.103256	0.120571	0.560478	0.308665	0.125746
symptom_severity	0.467707	0.728869	0	0.338502		0.102062	0.102062		0.5	0.166667	-0.0875712	0	0.166667	0.166667	0.327327		0	0.408248	0.25	0.25	-0.174608	-0.435194	0	0.205971	-0.0870388	0.565685	-0.478091	0.375	0.25			0.763763			0.375	0.692219	1	0.258199	0.763763	0.218218	0.166667	0.218218	0	0.218218	0.447214				0.730297
physician_consultation	0.126269	0.136354	-0.0890827	0.168757	0.0527535	0.062348	0.062348	0.0502231	0.0384657	0.060012	-0.0693156	0.0113878	0.221163	0.157935	0.100259	0.0204082	0.00285771	0.0449265	0.100259	0.0780765	-0.03455	-0.0635015	-0.111828	-0.155819	-0.151656	-0.121785	-0.0306529	0.0482515	0.035318	0.0291606	0.0143577	0.151702	0.0593954	0.296093	0.0921307	0.120782	0.141884		0.0291606	0.0824786	0.0391931	0.0957543	0.157935	0.0322179	0.103256	0.0846784	0.0328909	0.0562544
flu_vaccination	0.322768	0.31085	0.135778	0.0892449	0.0192973	0.0769737	0.0769737	0.0288102	0.033283	0.104274	0.0581039	-0.0243065	0.0635658	0.145745	0.140865	0.0391931	0.0446891	0.119148	0.0575128	0.0568107	0.0124346	0.177203	0.107472	0.104707	0.094108	0.0704536	-0.180932	0.0314399	0.0274537	0.0560018	0.0275734	0.230855	0.0373979	0.0510754	0.0624002	0.158494	0.162771	0.0797241	0.0160005	0.0226281	0.0752688	0.0144063	0.0118172	0.0586591	0.154837	0.029951	0.0583253	0.0362649	0.0382982
flu_vaccination_contacts	0.298906	0.236135	0.112471	0.213168	0.147727	0.0940127	0.0940127	0.165229	0.15552	0.0172363	-0.045635	0.0256356	0.00453721	0.0371135	0.00261778	0.0527535	0.0541711	0.141938	0.198952	0.0175497	0.0561518	0.118335	0.0956203	-0.0150094	0.0782842	-0.0202832	0.0268775	0.0701585	0.0278954	0.0753778	0.0371135	0.233234	0.0546231	0.13762	0.0358554	0.0958589	0.0923681	0.0531995	0.113067	0	0.0192973	0.0479066	0.160825	0.0832808	0.038705	0.111332	0.10712	0.124383	0.144819
chronic_disease_condition	0.234428	0.222769	-0.0129117	0.224534	0.0851997	0.18009	0.18009	0.0740226	0.0159905	0.0410057	0.140105	0.0811883	0.0353265	0.0882943	0.0220804	0.0646528	0.0356803	0.0530236	0.19193	0.132213	-0.0789401	-0.0102599	0.00230107	-0.107023	0.00812278	0.120491	0.00555634	0.0685622	0.0844636	0.0923804	0.045485	0.202732	0.0461538	0.0956689	0.111124	0.117701	0.0832388	0.037037	0.0978145	0.0768504	0.0845145	0.130664	0.0882943	0.143547	0.226659	0.0140083	0.0396715	0.0926706	0.161314
smoker	0.175263	0.138929	0.26375	0.334744	0.155265	0.201526	0.201526	0.0698292	0.140427	0.0599274	0.101522	-0.0171877	0.096311	0.0384847	0.0914946	0.0868805	0.259986	0.167646	0.0522142	0.309903	0.234547	0.165093	0.0977055	0.340984	0.346278	0.300398	0.174688	0.276738	0.197687	0.124141	0.0611227	0.107284	0.176339	0.063901	0.167655	0.108408	0.111369	0.178647	0.0827606	0.14305	0.0785699	0.21283	0.00679142	0.116837	0.211782	0.139339	0.13936	0.0881494	0.217614
Age_weeks_factor	0.230107	0.205769	0.240994	0.398042	0.719739	0.519561	0.519561	0.770245	0.235372	0.297708	0.117953	0.24116	0.352744	0.171902	0.22795	0.129219	0.293005	0.124728	0.264682	0.174002	0.203186	0.208101	0.426023	0.166477	0.123622	0.288453	0.112607	0.184836	0.180089	0.251019	0.272166	0.239509	0.231591	0.259361	0.185142	0.278187	0.133396	0.338346	0.102262	0.204872	0.213909	0.276791	0.151039	0.180887	0.248174	0.440179	0.110162	0.158433	0.37928
separation_quarantine_area	0.316956	0.282926	0.305291	0.19762	0.150733	0.224729	0.224729	0.160089	0.053028	0.0802922	0.0486357	0.123378	0.126019	0.204382	0.160309	0.0776576	0.304948	0.132453	0.138095	0.194646	0.364961	0.355232	0.223814	0.0770506	0.340761	0.0632399	0.26422	0.241765	0.103717	0.149537	0.0546284	0.217734	0.220039	0.217468	0.0708332	0.1508	0.0898109	0.216167	0.0662552	0.0959151	0.0838561	0.0525555	0.161108	0.210156	0.255217	0.153617	0.101551	0.143889	0.227034
bird_nests	0.351392	0.160919	-0.268346	0.230134	0.0362649	0.0375029	0.0375029	0.054142	0.0391558	0.0790714	-0.0520467	0.110169	0.119457	0.125843	0.264722	0.101713	0.112468	0.223911	0.0558684	0.223443	-0.30359	-0.161838	-0.15864	-0.208281	-0.117613	-0.192057	0.12286	0.00725594	0.253918	0.0200462	0.0518177	0.198134	0.171143	0.111592	0.135271	0.190194	0.137839	0.238197	0.1303	0.29767	0.0509991	0.292498	0.367659	0.412253	0.0888068	0.20789	0.0257896	0.166591	0.0836532
farrowing_piglets_reduced_general_wellbeing	0.210505	0.269111	-0.128963	0.17914		0.0545545	0.0545545	0.016937	0.0869192	0.0463624	-0.187466	-0.185972	0.032686	0.124274	0.0805823	0.0119048	0.11303	0.0805823	0.164361	0.0605228	-0.160245	-0.14302	0	-0.158831	-0.124554	-0.126787	0.0840149	0.144005	0.0826693	0.016937		0.105324	0.27735	0.0483934	0.0625	0.102869	0.100465	0.0466252	0.140418	0.0565535	0.032686	0.0644765	0.093522	0.0869192	0.10113	0.0839181	0.0208696	0.0403501	0.121566
farrowing_piglets_sneezing	0.0595335	0.29316	0.140731	0.105115		0.155737	0.155737	-0.0929163	-0.0711367	0.130182	-0.107732	-0.0642109	0.003941	-0.0284069	-0.107118	-0.0854047	-0.111658	-0.0583765	-0.186333	-0.0759832	0.0964315	0.0926725	0.15577	0.0841766	0.114049	0.303481	0.0588376	-0.211569	-0.154738	-0.121506		0.249731	0.0526312	-0.152869	-0.276309	0.106015	-0.0347865	0.115483	-0.0603745	-0.185621	0.0660117	-0.244263	-0.149095	0.0622446	0.0902599	-0.0253462	0.149718	0.0213404	0.194786
farrowing_piglets_coughing	0.214478	0.168893	0.271604	0.241166		0.16091	0.16091	0.0499561	-0.0854567	0.0973007	-0.0835121	-0.0447559	-0.0964082	-0.128865	-0.0683328	-0.0351134	0.00662983	0.0614005	-0.0462192	-0.116034	0.317937	0.339376	-0.16403	-0.00326646	0.349235	0.132143	0.173762	-0.000983206	0.00294962	-0.0499561		0.267656	0.153732	-0.106161	-0.10534	0.245619	-0.0294424	-0.0960904	0.0869359	-0.123946	-0.0964082	-0.0810405	0.0354385	-0.0893411	0.0609147	-0.0311799	0.0615554	0.119074	0.102056
farrowing_room_temperature	0.748161	0.210031	0.0243674	0.0553475		0.00329175	0.00329175	0.126089	0.0089744	-0.137484	-0.00789376	0.126485	-0.144629	0.0434639	0.0317556	0.197047	-0.115681	-0.0148882	-0.0666891	0.131034	0.0370169	-0.00896823	0.0095882	0.0197683	-0.0656258	0.0615438	0.119541	-0.256806	-0.196747	0.00813479		0.188744	-0.115113	0.0889619	0.0238772	0.317168	-0.226594	-0.267735	-0.0100887	-0.153689	0.0652975	-0.0864441	-0.0455624	-0.0678704	0.106616	-0.184243	-0.180999	-0.0919395	0.242824
farrowing_nest_temperature_ok	0.251678	0.201207	0.082863	0.0561686		0.0288873	0.0288873	0.0747958	0.0899195	0.10405	-0.133545	-0.0337281	0.0885962	0.186686	0.0719331	0.243975	0.0532181	0.0216153	0.0182483	0.0284725	0.104774	0.138017	-0.0268907	-0.214156	0.200424	-0.112324	0.0444533	0.0666697	0.046689	0.0747958		0.268836	0.0709327	0.0564319	0.0208967	0.261523	0.0839838	0.185929	0.158224	0.0960587	0.3219	0.110978	0.0774256	0.158224	0.102388	0.0767406	0.0747958	0.0755929	0.272914
farrowing_airflow	0.629177	0.333158	-0.0636506	0.139697		-0.0479236	-0.0479236	-0.146173	0.0646174	-0.0268275	-0.0680385	-0.030873	0.121282	0.107147	0.154532	0.202014	0.00607926	-0.0192744	0.0032124	0.0680756	0.0273402	-0.0467524	-0.102913	-0.112732	-0.114985	-0.156014	0.0131478	-0.0265832	-0.0559492	-0.154667		0.219786	-0.141907	0.155091	-0.0965213	0.328945	-0.0835899	-0.317099	-0.0152245	0.189384	0.0227728	0.157066	0.14699	-0.0947384	0.00671168	-0.261754	-0.0652155	-0.213615	0.231403
farrowing_air_quality	0.227534	0.22841	0.154025	0.139248		0.201334	0.201334	0.0987826	0.129193	0.0935238	0.126491	0.0132511	0.186316	0.0735287	0.161235	0.0694377	0.164445	0.135065	0.106804	0.134902	0.228188	0.161886	0.104056	0.0542315	0.235275	0.137237	0.0951303	0.107031	0.0813735	0.0987826		0.129668	0.0874027	0.184439	0.144861	0.160313	0.0351204	0.161814	0.129193	0.158188	0.279491	0.114247	0.0580955	0.0416707	0.235835	0.208471	0.12171	0.0536632	0.233485
farrowing_airspace_with_other_agegroup	0.344485	0.294923	0.340383	0.234301		0.215467	0.215467	0.0698569	0.136886	0.102991	0.138607	0.107702	0.100384	0.128946	0.0729267	0.147734	0.17472	0.120368	0.244366	0.201641	0.31043	0.297145	0.2556	0.176751	0.236301	0.270944	0.266893	0.0924823	0.0587346	0.174592		0.300819	0.246935	0.197876	0.237979	0.302628	0.165213	0.323288	0.104579	0.127455	0.137583	0.166637	0.289657	0.196035	0.14895	0.256247	0.294324	0.184475	0.184452
ai_sows_room_temperature	0.800103	0.439901	-0.179412	0.137884					0.0748433	-0.233338	0.0101815	0.114324	-0.226694	0.216195	0.10739	0.241469	-0.0594703	-0.0911285	-0.323248	0.178236	-0.25984	-0.220086	0.207312	0.0737309	-0.252749	0.17016	0.0282473	-0.200197	-0.190712	0.0682664		0.220022	-0.226346	0.274772	0.0636559	0.319891	-0.162763	-0.154013	-0.139348	-0.131793	0.0607902	-0.0383971	-0.0314445	-0.176445	0.0861022	-0.20439		0.0510638	0.170758
ai_sows_airflow	0.571067	0.355411	-0.225948	0.125089					0.124747	0.212809	0.0142191	0.0662882	0.0858822	-0.0216473	0.289853	0.248138	-0.0760804	-0.0412504	-0.121781	0.0691926	-0.186051	-0.208586	-0.184714	-0.108708	-0.195704	-0.201443	0.0912816	-0.0750007	0.0235487	-0.260243		0.185913	-0.0906739	0.0568404	0.0958184	0.345718	-0.248167	-0.404934	-0.0559221	0.201116	0.160327	0.0916523	0.21502	-0.190799	0.250962	-0.490279		-0.120902	0.420829
ai_sows_air_quality	0.173928	0.317857	0.289523	0.205392					0.309022	0.124364	0.111865	0.0800158	0.121423	0.118442	0.240815	0.09245	0.248808	0.230461	0.327948	0.269404	0.302384	0.31179	0.26576	0.135138	0.376658	0.105171	0.456736	0.0407014	0.263628	0.18736		0.202039	0.176933	0.0344599	0.188681	0.313819	0.182977	0.239046	0.3458	0.32309	0.258588	0.227145	0.162051	0.192148	0.216218	0.110124	0.09245	0.175398	0.0909241
ai_airspace_with_other_agegroup	0.337215	0.182257	0.19198	0.26001					0.121302	0.248326	0.0967976	0.294074	0.129273	0.224359	0.515607	0.357143	0.107038	0.108899	0.19541	0.169751	0.247485	0.202777	0.0612187	0.268551	0.220811	0.131376	0.0205069	0.0906014	0.28259	0.151186		0.205435	0.165634	0.221166	0.0993572	0.103784	0.16145	0.236514	0.364441	0.261908	0.229427	0.208223	0.21963	0.167747	0.220357	0.10659	0.151186	0.42332	0.2407
gestation_sows_qm_per_animal	0.30907	0.258051	-0.184461	0.151365	0.0251802	0.0986001	0.0986001		0.096503	0.154706	0.075805	0.193372	0.0449939	0.124985	0.233076	0.100721	0.134953	0.0259021	-0.185939	-0.130802	-0.132358	-0.185032	-0.20302	-0.0352759	-0.180314	-0.102206	0.0954934	0.0505093	0.0740618	-0.159378		0.327757	0.0927576	0.208082	0.0129314	0.102749	-0.165871	0.103134	0.0440811	0.458912	0.149106	0.427646	0.334807	-0.131532	0.175102	-0.195316	-0.00857392	-0.0909056	0.116755
gestation_sows_animals_per_water_source	0.309252	0.327783	0.229558	0.219608	0.168052	0.17882	0.17882		-0.113152	0.181256	0.0710979	0.0844211	0.20388	0.0358423	-0.0667627	-0.044814	-0.0221905	0.0560661	-0.0328488	-0.169459	0.318163	0.260572	-0.222505	0.0780559	0.289651	-0.00131594	-0.123503	0.35728	0.209307	0.181492		0.247147	0.171049	0.17233	0.0884613	0.10973	0.123075	-0.195677	-0.0461054	0.348734	0.196815	0.224289	0.133934	-0.121281	0.0477274	-0.122807	0.297556	0.291217	0.301285
gestation_sows_room_temperature	0.782964	0.461625	-0.0933086	0.0980206	-0.161359	-0.129807	-0.129807		0.134409	-0.268898	-0.011794	0.0117492	-0.178264	-0.0447592	-0.0181118	0.205366	0.0223796	-0.0311592	-0.233293	0.146176	-0.115881	-0.110023	0.0631506	0.0491767	-0.171742	0.0315754	0.0497806	-0.198844	-0.202511	0.0732205		0.180581	-0.11057	0.126056	-0.0432397	0.26367	-0.169712	-0.140127	-0.0689296	-0.16981	0.0406567	-0.124028	-0.109608	-0.0921306	0.093156	-0.143527	-0.239036	-0.144653	0.153657
gestation_sows_airflow	0.47987	0.360427	-0.122531	0.246537	-0.117811	-0.056458	-0.056458		-0.0299252	0.0247295	0.195466	0.228162	0.0201255	-0.0976773	-0.00619143	0.157082	0.0182512	-0.242865	-0.180549	-0.059577	-0.073179	-0.124563	-0.14818	0.0831903	-0.190575	-0.126211	0.13498	0.186699	0.0133356	-0.0785408		0.229191	-0.0255903	0.256593	0.0223851	0.116632	-0.230168	-0.0778391	-0.0375164	0.164832	0.196224	0.0405124	0.260366	-0.178922	0.320339	-0.23773	0.0253815	0.00810648	0.383579
gestation_sows_air_quality	0.237489	0.243751	0.34929	0.118343	0.0974621	0.0995888	0.0995888		0.00941242	0.2234	0.113399	0.0688783	0.426401	0.22145	0.0609052	0.0974621	0.271322	0.132132	0.182677	0.213568	0.311302	0.306378	0.340281	0.0581096	0.311317	0.0540133	0.110893	0.129353	0.0991981	0.0694066		0.303124	0.353053	0.0520401	0.154552	0.21198	0.22145	0.240192	0.258279	0.46437	0.103355	0.383019	0.255613	0.1575	0.151429	0.246462	0.199178	0.188646	0.181928
gestation_sows_airspace_with_other_agegroup	0.234105	0.259471	0.270271	0.155999	0.173223	0.239504	0.239504		0.116389	0.0767285	0.205435	0.109561	0.14616	0.234457	0.372158	0.184947	0.118724	0.221233	0.105748	0.233948	0.276283	0.210652	0.188131	0.133634	0.208021	0.302871	0.169152	0.076762	0.187356	0.119523		0.177607	0.236263	0.185693	0.259253	0.276277	0.168035	0.196116	0.354796	0.254971	0.133369	0.32908	0.295254	0.20727	0.15312	0.141279	0.232832	0.466907	0.176638
weaners_reduced_general_wellbeing	0.199462	0.220688	0.00191084	0.117897	0.0270765	0.0607177	0.0607177	0.0245781	0.0835453	0.258839	0.179267	0.177986	0.0316267	0.115381	0.0744968	0.015289	0.105925	0.140983	0.0709952	0.187592	0.0359066	0.0332253	-0.105692	0.129555	-0.00211127	0.054483		0.140983	0.0835453	0.0188278	0.0107527	0.105925	0.0593954	0.0462646	0.064775	0.186031	0.111369	0.0414371	0.0854194	0.0539086	0.0294136	0.0641196	0.0892466	0.134633	0.103256	0.0846784	0.0231249	0.0395538	0.113961
weaners_sneezing	0.311914	0.202808	0.116508	0.162164	0.128853	0.16163	0.16163	0.0263169	-0.0068502	0.377517	0.0253826	-0.048346	0.103003	-0.0407853	0.234316	-0.106409	-0.113025	0.0833148	-0.0426544	-0.0850876	0.137615	0.133017	-0.0693581	-0.126731	0.133567	-0.0727275	0.0855778	0.115073	0.130154	-0.0739189	-0.00767558	0.143587	0.083335	0.0372017	-0.0277118	0.107159	0.024835	-0.0189388	-0.0064184	0.0909125	0.0659883	0.0765774	0.0390204	0.0525318	0.173434	0.146959	0.117658	-0.0695392	0.172093
weaners_coughing	0.203853	0.205415	0.00187116	0.185443	-0.0720981	-0.0424918	-0.0424918	-0.0443016	-0.0110999	0.662388	0.0727883	0.00530309	0.0566827	0.0804439	0.115873	-0.015658	-0.00180803	0.0350313	0.0630143	-0.147292	0.0389194	0.00109195	-0.113979	-0.113789	0.0128451	-0.0861874	0.0864948	0.103674	0.055962	-0.0462772	0.0748831	0.190613	0.10204	-0.0467326	0.00927075	0.0770133	-0.0756498	0.00653791	-0.00506469	0.03423	0.060247	-0.0111129	0.0548404	0.00186959	0.187093	0.11956	0.0508864	-0.19798	0.33961
weaners_discharge	0.101583	0.150341	-0.0490723	0.174707	0.0474105	0.106315	0.106315	0.0430358	0.0224042	0.277901	-0.0432223	0.0844865	0.161519	0.202031	0.130442	0.0267708	0.0644005	0.00674476	0.00552495	0.185524	-0.0493486	-0.0618515	-0.0116018	0.0635578	0.0283636	0.0957654	-0.0379123	0.246858	0.146286	0.032967	0.0188278	0.153168	0.104447	0.319597	0.0267964	0.231127	0.0514786	0.0730882	0.149568	0.0943928	0.0515026	0.112272	0.156269	0.110544	0.201739	0.137253	0.0405165	0.119686	0.162623
weaners_qm_per_animal	0.208783	0.177812	-0.215282	0.224748	-0.266421	-0.0310415	-0.0310415	-0.189683	0.0598268	-0.0755762	0.147109	0.317778	-0.170125	-0.0390622	0.00496773	-0.0978749	0.0871167	-0.0394546	-0.0749061	0.0574502	-0.0995647	-0.199158	-0.123691	-0.0135186	-0.125952	-0.0130691	0.403425	0.118775	0.0650466	0.150661	0.0879557	0.168288	-0.102989	-0.0277851	-0.107012	0.17239	-0.196645	-0.0641322	0.0867405	0.0206104	0.188295	0.0131561	0.110298	-0.0470702	0.227273	0.0349738	-0.25246	-0.107807	0.249312
weaners_animals_per_feeding_site_factor	0.275858	0.217409	0.234113	0.213418	0.15063	0.196376	0.196376	0.146506	0.212951	0.182217	0.0980503	0.20261	0.179111	0.0572419	0.260921	0.274899	0.247077	0.191288	0.225705	0.162003	0.161099	0.213875	0.223807	0.19594	0.231085	0.219169	0.267846	0.365934	0.285841	0.141703	0.193335	0.236914	0.236538	0.31918	0.101595	0.159905	0.255878	0.268185	0.31065	0.247054	0.240962	0.266884	0.196237	0.322323	0.285775	0.301263	0.195496	0.221087	0.279171
weaners_animals_per_water_source	0.245525	0.153264	0.0572049	0.0837319	-0.00160574	-0.195793	-0.195793	-0.0533474	-0.0192826	0.133035	-0.0409888	0.0813491	0.106205	0.115666	-0.0563289	-0.0802428	-0.014134	0.078537	0.0202094	-0.097343	0.0904261	0.0186771	0.0232431	0.128181	0.00755066	-0.0102693	0.0313809	-0.114722	-0.0128551	-0.010049	0.00573909	0.156588	-0.000953715	0.0222376	0.124313	0.0486711	0.165252	0.12644	0.0435917	0.112214	0.0665341	0.0140402	-0.0825657	0.0588669	0.0767221	-0.0479469	-0.00845337	-0.00718958	0.195418
weaners_room_temperature	0.676691	0.389653	0.0125228	0.185265	-0.191152	-0.145494	-0.145494	-0.0827512	0.025003	-0.113974	-0.0405863	0.0597745	-0.14166	-0.0671515	-0.0213972	0.0693515	-0.067693	-0.128229	-0.134577	0.0369488	0.0371021	0.0510372	0.0349745	0.173096	-0.0463427	0.121688	0.0262873	-0.104734	-0.122664	0.17525	0.170546	0.136517	0.0314072	0.239265	0.0676468	0.180984	-0.0847437	0.0342606	-0.0255165	-0.107598	0.0226094	-0.0782028	0.00666746	-0.15432	0.102934	-0.0643735	-0.191747	-0.0248445	0.0752585
weaners_airflow	0.713709	0.158212	-0.14615	0.228013	-0.0581556	-0.0600977	-0.0600977	-0.0238726	0.0928736	0.0395048	0.131939	0.11132	0.100265	-0.0664775	0.140828	0.134989	0.0771189	-0.125127	-0.0752053	0.0236285	-0.0339071	-0.0526226	-0.264657	-0.148414	-0.0993221	-0.173686	0.0250964	0.0904909	-0.02279	0.0147933	0.16886	0.210961	-0.0115379	0.207456	0.0496099	0.26222	-0.0331458	-0.175247	-0.127747	0.123278	0.170078	0.121516	0.136307	-0.152968	0.201821	-0.163327	-0.107829	-0.17715	0.219407
weaners_air_quality	0.140664	0.242508	0.0558288	0.154661	0.0890956	0.0779613	0.0779613	0.100364	0.19258	0.0321114	0.0518972	0.112622	0.237654	0.13236	0.0818917	0.064247	0.19946	0.189711	0.201569	0.158003	0.10531	0.0816273	0.195621	0.0569929	0.155749	0.132453	0.160172	0.172675	0.110312	0.0791174	0.0451846	0.158429	0.196382	0.15625	0.164288	0.38801	0.106463	0.0959099	0.0596806	0.0298404	0.106118	0.133505	0.146756	0.105337	0.250643	0.203482	0.0937247	0.126396	0.137605
weaners_airspace_with_other_agegroup	0.171264	0.353543	0.366211	0.21828	0.216705	0.168062	0.168062	0.026118	0.111298	0.134867	0.184744	0.112453	0.181274	0.0532018	0.113269	0.132509	0.195497	0.288131	0.184955	0.143567	0.311976	0.304938	0.269881	0.151429	0.270395	0.352983	0.157014	0.0183602	0.0288221	0.082142	0.206021	0.192622	0.241031	0.27049	0.226449	0.149955	0.259963	0.245845	0.233153	0.120361	0.181961	0.0845114	0.25682	0.127025	0.236909	0.273175	0.176794	0.221187	0.209471
fattening_pigs_reduced_general_wellbeing	0.251805	0.171312	-0.239137	0.157174	0.0766514	0.121456	0.121456	0.0766514	0.0310835	0.0564033	-0.0112534	0.0962244	0.0508723	0.132509	0.11099		0.164058	0.121456	0.11616	0.0815016	-0.218965	-0.250008	-0.220698	-0.316774	-0.218653	-0.202159		0.187147	0.100947	0.0217391		0.251805	0.121716	0.0728357	0.11547	0.240563	0.164399	0.0667781	0.150613	0.100947	0.0508723	0.11099	0.157174	0.178988	0.166667	0.121566	0.697217	0.379663	0.126898
fattening_pigs_sneezing	0.502311	0.884677	0.124204	0.485475	-0.516133	-0.435242	-0.435242	-0.516133		-0.0595979	-0.356876	-0.4312	-0.278382	-0.567746	-0.357588		-0.258067	-0.380836	-0.0503694	0.278382			0.660623				-0.295766	0.435242	-0.516133	0.37693		0.726568						0.979294	-0.251847	-0.825813		-0.705172	-0.825813	0.352586					0.659756
fattening_pigs_coughing	0.956662	0.271948	-0.0669619	0.322491	-0.335927	-0.283279	-0.283279	-0.335927		0.775791	0.567491	0.0115632	-0.181186	0.335927	-0.232737		0.335927	0.283279	-0.458964	-0.452964			0.183374				-0.444327	0.283279	0.134371	-0.122663		0.518773						0.141639	-0.393398	-0.537484		-0.458964	-0.537484	0					0.173971
fattening_pigs_qm_per_animal	0.386571	0.452162	-0.00155576	0.283277	0.247726	0.179548	0.179548	0.266306	0.20079	0.238305	0.201178	0.293386	0.0157865	0.01652	0.268069		-0.113988	-0.104784	0.0865285	0.130554	0.12145	-0.0800743	-0.184096	-0.223694	-0.00665992	-0.0594184	0.129143	0.213109	0.226036	-0.179703		0.198809	0.220268	0.135979	0.0973444	0.17842	-0.0864067	-0.252791	0.204736	0.316202	0.0710394	0.444519	0.180853	-0.111437	0.131008	-0.0798546	0.134348	-0.0296204	0.211713
fattening_pigs_feeding_site_per_animal_factor	0.219329	0.248611	0.194336	0.497514	0.532769	0.314226	0.314226	0.44005	0.649166	0.233268	0.24472	0.299855	0.208608	0.10989	0.105511	0.134528	0.165757	0.194557	0.169635	0.211056	0.167453	0.212195	0.580909	0.438936	0.252494	0.260734	0.184569	0.205879	0.246504	0.122294	0.0946441	0.200215	0.26832	0.21493	0.225702	0.241228	0.261971	0.238469	0.266925	0.33683	0.363058	0.290378	0.275906	0.22057	0.351443	0.194053	0.145587	0.173525	0.246627
fattening_pigs_animals_per_water_source	0.155655	0.309825	0.0155144	0.137558	-0.0307729	-0.123505	-0.123505	-0.063469	-0.0428963	-0.30192	-0.0270129	-0.193167	0.153176	-0.110828	0.152351		0.121911	0.327207	0.0825817	-0.0929547	-0.157106	0.048812	0.102602	-0.075277	0.045843	0.0253536	-0.196908	0.0307657	0.0253291	0.0327281		0.146437	0.07909	0.222758	0.0787862	0.467797	0.204892	-0.213635	-0.187381	0.295506	0.0204235	0.29815	0.0836071	0.14596	0.131789	-0.0805023	-0.151854	-0.105769	0.0390885
fattening_pigs_room_temperature	0.682403	0.422704	0.0158465	0.178915	-0.145246	-0.032864	-0.032864	-0.124496	0.0416233	-0.151661	-0.173059	-0.0440707	-0.271817	-0.0455461	-0.178975		-0.0197184	-0.0884326	-0.302611	0.00778103	0.117595	0.0775655	0.0951647	0.0193608	-0.147853	-0.0439733	0.194833	-0.21477	-0.217991			0.0310643	-0.0688272	-0.204915	0.0301603	0.134878	-0.142469	-0.0788635	-0.0827283	-0.322607	-0.126359	-0.38386	-0.140976	0.0420055	0.243656	0.0178438	-0.205589	0.107227	0.111015
fattening_pigs_airflow	0.621092	0.310236	-0.148494	0.166226	0.0441553	0.0703445	0.0703445	0.110388	0.176548	0.00644528	0.355287	0.291034	-0.226065	0.12329	-0.0358496		0.138344	0.0669193	0.06331	0.046915	0.136903	-0.0475838	-0.338048	-0.178078	-0.110685	-0.309472	0.0536178	-0.0597494	-0.11346			0.401344	0.0704471	-0.248986	0.215514	0.370596	0.0968026	-0.344823	-0.182896	-0.0232547	-0.0958121	0.0542636	0.151205	-0.00472771	0.251126	-0.0348393	-0.143747	-0.0961173	0.38401
fattening_pigs_air_quality	0.23018	0.277049	0.188285	0.206289	0.213291	0.234629	0.234629	0.091231	0.144338	0.119666	0.0407214	0.257051	0.39126	0.196063	0.254078		0.150963	0.173791	0.281343	0.195011	0.20568	0.334412	0.0978327	0.11783	0.399716	0.216706	0.202825	0.260083	0.315525	0.100947		0.2882	0.439697	0.236525	0.109673	0.271006	0.0987248	0.19808	0.182788	0.244494	0.142118	0.288801	0.330945	0.251661	0.229101	0.127883	0.145479	0.143163	0.28731
fattening_pigs_airspace_with_other_agegroup	0.275328	0.297976	0.338348	0.653212	0.939545	0.612696	0.612696	0.938569	0.340939	0.149205	0.19415	0.195168	0.400892	0.274535	0.299096		0.200251	0.287665	0.373483	0.235344	0.303779	0.129132	0.514611	0.351303	0.0742872	0.221434	0.464774	0.406475	0.435038	0.302964		0.166836	0.247854	0.286209	0.164429	0.30277	0.211032	0.41998	0.155999	0.374636	0.326062	0.387248	0.521573	0.303083	0.278777	0.26233	0.421637	0.438116	0.24111
report_killed_weaners	0.103628	0.141019	-0.161451	0.149799	0.115452	0.0127922	0.0127922	0.0618267	0.013356	0.0738773	-0.122055	-0.146426	0.0518592	0.0412415	0.123422	0.0251233	0.17238	0.00614515	0.00124669	0.0431823	-0.171248	-0.0497238	-0.102141	-0.137367	-0.063065	-0.173492	0.0181831	0.00247498	0.103864	0.263251	0.571489	0.11611	0.136713	0.177878	0.078695	0.104486	0.0514786	0.0518476	0.0239319	0.0338449	0.0482483	0.0088725	0.0412415	0.0204317	0.147111	0.120571	0.0328909	0.0692921	0.109985
report_killed_fattening_pigs	0.145072	0.207094	0.00742356	0.287512	0.167053	0.062348	0.062348	0.178064	0.0384657	0.060012	-0.225591	-0.196123	0.0421263	0.129219	0.100259	0.0204082	0.145743	0.194681	0.0516484	0.0916551	-0.0211215	0.0498379	0.185216	0.184256	-0.00211127	0.166654	-0.11732	0.0482515	0.11184	0.0291606	0.0143577	0.149449	0.0593954	0.0462646	0.175432	0.204612	0.0997682	0.184805	0.116642	0.0824786	0.0391931	0.0586881	0.157935	0.0322179	0.27846	0.0846784	0.0231249	0.0395538	0.338754
report_killed_young_sows	0.174078	0.207514	0.00870445	0.120564	0.0371135	0.0657952	0.0657952	0.0353333	0.0770217	0.04222	-0.156041	-0.156663	0.0296369	0.111111	0.0705346	0.0143577	0.102534	0.136964	0.0705346	0.0549289	-0.0485795	0.0685272	-0.136291	0.0921281	0.0738944	0.054483	0.0742227	0.0721356	0.0786825	0.0205152	0.010101	0.106726	0.0593954	0.0462646	0.064775	0.0985213	0.0997682	0.0518476	0.082061	0.174078	0.0275734	0.149943	0.111111	0.0803618	0.27846	0.0846784	0.0231249	0.0395538	0.109985
report_killed_old_sows	0.174078	0.207514	0.00870445	0.120564	0.0371135	0.0657952	0.0657952	0.0353333	0.0770217	0.04222	-0.156041	-0.156663	0.0296369	0.111111	0.0705346	0.0143577	0.102534	0.136964	0.0705346	0.0549289	-0.0485795	0.0685272	-0.136291	0.0921281	0.0738944	0.054483	0.0742227	0.0721356	0.0786825	0.0205152	0.010101	0.106726	0.0593954	0.0462646	0.064775	0.0985213	0.0997682	0.0518476	0.082061	0.174078	0.0275734	0.149943	0.111111	0.0803618	0.27846	0.0846784	0.0231249	0.0395538	0.109985
[truncated: 121 more columns]

## Sheet: Corr_All_df3_p
	season_sampling	canton_factor	herdsize	production_type_factor	Farrowing_on_farm	Isemination_on_farm	Gestation_on_farm	Weaners_on_farm	Fattening_on_farm	respiratory_signs	rectal_temperature_max	rectal_temperature_avg	horses_closeby	dogs_closeby	chicken_closeby	turkey_closeby	cattle_closeby	cats_closeby	proximity_to_other_pig_herd	proximity_to_other_poultry_herd	number_suckling_piglets	number_weaners	number_fattening_pigs	number_young_sows	number_old_sows	number_boars	number_of_origins	quarantine_concept	quarantine_in_herd_contact	herds_of_origin_respiratory_symptoms	herds_of_origin_influenza_diagnosis	production_cycle	mode_stable_occupation_ai_centre	mode_stable_occupation_gestation_stable	mode_stable_occupation_farrowing_stable	cross_fostering_farrowing_stable	mode_stable_occupation_weaner_stable	mode_stable_occupation_fattening_stable	passing_through_other_age_group	outside_area	outside_area_contact_poultry	outside_area_contact_wild_birds	outside_area_contact_wild_boars	contact_bird_in_stable	cleaning_ai_centre	cleaning_gestation_stable	cleaning_farrowing_stable	cleaning_weaner_stable	cleaning_fattening_stable
season_sampling		5.65554e-06	0.0615868	0.87371	0.584357	0.183709	0.183709	0.189992	0.868496	0.0266648	0.185532	0.807593	0.967907	0.90623	0.9127	0.528357	0.644935	0.999415	0.746109	0.212397	0.259847	0.113452	0.0310771	0.467742	0.0300367	0.656242	0.512804	0.714674	0.87513	0.353926	0.386977	0.584655	0.84404	0.653979	0.64589	0.00341885	0.49712	0.0167574	0.353414	0.707846	0.533965	0.787039	0.147959	0.0474636	0.817627	0.208992	0.0869983	0.321445	0.655812
canton_factor	5.65554e-06		0.668658	0.340444	0.385832	0.694308	0.694308	0.191931	0.824392	0.536249	0.763176	0.463391	0.905776	0.852952	0.889115	0.0690424	0.117744	0.369098	0.0769655	0.77482	0.581526	0.85977	0.182624	0.257488	0.746427	0.330334	0.52568	0.268492	0.955666	0.472595	0.366147	0.314015	0.401943	0.897159	0.224757	0.487725	0.147823	0.343794	0.991266	0.0641997	0.348973	0.390034	0.0184596	0.914097	0.0138441	0.0224543	0.187089	0.782018	0.0875829
herdsize	0.0615868	0.668658		0.569664	0.0720003	0.184431	0.184431	0.280093	0.744418	0.216508	0.745587	0.395139	0.672588	0.175722	0.759893	0.130657	2.56939e-06	0.089531	0.718675	0.145738	3.29222e-31	1.18278e-38	4.35392e-05	0.00535737	4.42967e-24	0.000118148	0.611695	0.572947	0.137592	0.834056	0.220501	8.55904e-09	0.769448	0.832661	0.219062	0.0065861	0.0702842	0.0319118	0.393397	0.177251	0.0442558	0.282079	0.00256658	0.102103	0.0244142	0.00292192	0.00925234	0.147057	0.634306
production_type_factor	0.87371	0.340444	0.569664		9.07355e-19	4.74237e-16	4.74237e-16	2.94623e-13	0.00018345	0.258714	0.675798	0.481646	0.0585356	0.596864	0.203783	0.583593	0.200495	0.446607	0.238709	0.683046	0.121263	0.349147	8.03488e-07	0.000427891	0.00152791	0.143756	0.00149934	0.00291661	0.00199439	0.0974751	0.0854552	0.00951387	0.016157	0.899492	0.0662173	0.0564083	0.212149	0.00258614	0.132391	0.00370963	0.544236	0.00756313	0.000264828	0.15674	0.0228016	0.276893	0.612288	0.151659	0.0311106
Farrowing_on_farm	0.584357	0.385832	0.0720003	9.07355e-19		1.693e-08	1.693e-08	4.24299e-14	0.119898	0.863153	0.460803	0.218008	0.276184	0.804581	0.0527258	0.597822	0.588018	0.605757	0.0466444	0.860689		0.44906	0.000528723		0.115694		0.749072	0.176631	0.361273	0.0169881	0.00649559	0.40476		0.690643	0.0979193	0.1552	0.623374	0.0112914	0.450982	0.0330063	0.311007	0.00440254	0.10778	0.840001		0.463353	3.55405e-06	0.256189	0.354213
Isemination_on_farm	0.183709	0.694308	0.184431	4.74237e-16	1.693e-08		1.52397e-23	2.97174e-06	0.34254	0.126555	0.741527	0.189856	0.629368	0.510569	0.377907	0.532969	0.106281	0.81906	0.329771	0.324514	0.817333	0.340317	0.00111942	0.17956	3.22203e-06		3.73847e-05	0.140453	0.0479138	0.372998	0.12473	0.00068972	0.032179	0.416308	0.512501	0.0957245	0.645494	0.12663	1	0.00557576	0.0724861	0.0015709	0.015844	0.139834	0.610614	0.79534	0.152439	0.730817	0.54192
Gestation_on_farm	0.183709	0.694308	0.184431	4.74237e-16	1.693e-08	1.52397e-23		2.97174e-06	0.34254	0.126555	0.741527	0.189856	0.629368	0.510569	0.377907	0.532969	0.106281	0.81906	0.329771	0.324514	0.817333	0.340317	0.00111942	0.17956	3.22203e-06		3.73847e-05	0.140453	0.0479138	0.372998	0.12473	0.00068972	0.032179	0.416308	0.512501	0.0957245	0.645494	0.12663	1	0.00557576	0.0724861	0.0015709	0.015844	0.139834	0.610614	0.79534	0.152439	0.730817	0.54192
Weaners_on_farm	0.189992	0.191931	0.280093	2.94623e-13	4.24299e-14	2.97174e-06	2.97174e-06		0.00705551	0.754074	0.293483	0.384429	0.299876	0.974375	0.0738408	0.615505	0.803099	0.440958	0.00297539	0.721135	0.770465		0.000588816	0.665509	0.20941	0.16793	0.707448	0.240418	0.905655	0.361065	0.723839	0.131248	0.624285	0.690643	0.457841	0.417361	0.1759	0.000433475	0.794128	0.0164496	0.334788	0.0131075	0.0500671	0.0757749	0.0688976	0.463353	0.756339	0.593566	0.0353251
Fattening_on_farm	0.868496	0.824392	0.744418	0.00018345	0.119898	0.34254	0.34254	0.00705551		0.749701	0.0796335	0.555379	0.975637	0.0701331	0.727851	0.700491	0.957044	0.397115	0.926299	0.801807	0.133973	0.141196		0.572278	0.0920446	0.569811	0.547397	0.53468	0.651037	0.582577	0.189706	0.988542	0.537938	0.970137	0.886943	0.789706	0.2884	0.160989	0.446645	0.281818	0.631974	0.833289	0.492114	0.543685	0.497576	0.71295	0.519438	0.693473	0.221891
respiratory_signs	0.0266648	0.536249	0.216508	0.258714	0.863153	0.126555	0.126555	0.754074	0.749701		0.123643	0.564605	0.408895	0.48164	0.531726	0.548426	0.715749	0.462982	0.57152	0.0181542	0.0857453	0.213199	0.874405	0.820846	0.0524086	0.803251	0.723402	0.515486	0.453214	0.391173	0.672879	0.505755	0.295152	0.498912	0.732386	0.786991	0.607022	0.768779	1	0.257705	0.297067	0.31773	0.672879	0.625513	0.142668	0.745363	0.397324	0.706654	0.100166
rectal_temperature_max	0.185532	0.763176	0.745587	0.675798	0.460803	0.741527	0.741527	0.293483	0.0796335	0.123643		1.94894e-13	0.84909	0.346404	0.9264	0.901467	0.404208	0.401176	0.0954596	0.0924379	0.990308	0.573306	0.130788	0.792056	0.532121	0.695864	0.562817	0.0740403	0.234502	0.303505	0.820831	0.447805	0.690592	0.678263	0.415457	0.981096	0.22532	0.677642	0.580282	0.599186	0.614849	0.390918	0.428444	0.354801	0.228545	0.968283	0.536135	0.737572	0.622863
rectal_temperature_avg	0.807593	0.463391	0.395139	0.481646	0.218008	0.189856	0.189856	0.384429	0.555379	0.564605	1.94894e-13		0.341859	0.492018	0.89669	0.654367	0.587437	0.880776	0.358467	0.509805	0.829951	0.319678	0.699705	0.945819	0.372414	0.556928	0.0159648	0.0570036	0.714958	0.0473915	0.528543	0.807814	0.429022	0.689408	0.845766	0.368348	0.0534655	0.928711	0.883333	0.175471	0.494582	0.113507	0.0252327	0.118886	0.0880787	0.0203202	0.239785	0.784158	0.260645
horses_closeby	0.967907	0.905776	0.672588	0.0585356	0.276184	0.629368	0.629368	0.299876	0.975637	0.408895	0.84909	0.341859		0.0117642	0.28637	0.673563	0.425831	0.536414	0.777784	0.888547	0.644699	0.770378	0.306564	0.799392	0.660434	0.903428	0.215088	0.827526	0.465984	0.547221	0.766948	0.476855	0.00192265	0.813681	0.0176005	0.000455247	0.562894	0.293114	0.880384	0.0886592	0.525	0.238178	0.656642	0.397323	0.278021	0.410621	0.520121	0.979951	0.590732
dogs_closeby	0.90623	0.852952	0.175722	0.596864	0.804581	0.510569	0.510569	0.974375	0.0701331	0.48164	0.346404	0.492018	0.0117642		0.0276983	0.114257	0.220051	0.00109057	0.622999	0.519045	0.0903208	0.282021	0.883189	0.252569	0.600256	0.349434	0.836321	0.251926	0.431384	0.411868	0.363302	0.348888	0.057025	0.853956	0.918353	0.731178	0.374572	0.176646	0.100752	0.131382	0.503088	0.396714	0.0115615	0.820687	0.773631	0.4604	0.0644513	0.146945	0.3663
chicken_closeby	0.9127	0.889115	0.759893	0.203783	0.0527258	0.377907	0.377907	0.0738408	0.727851	0.531726	0.9264	0.89669	0.28637	0.0276983		0.0417953	0.355918	0.00349478	0.960321	0.000867563	0.367305	0.266496	0.930207	0.309889	0.314792	0.0805178	0.782189	0.921322	0.522373	0.151983	0.480595	0.461419	0.155526	0.0613586	0.417401	0.323327	0.0319053	0.105579	0.0118077	0.0368571	0.0249508	0.00417325	0.0998036	0.210795	0.329012	0.0190051	0.640353	0.00597826	0.742165
turkey_closeby	0.528357	0.0690424	0.130657	0.583593	0.597822	0.532969	0.532969	0.615505	0.700491	0.548426	0.901467	0.654367	0.673563	0.114257	0.0417953		0.161429	0.294507	0.316061	0.434941	0.302507	0.23017	0.124264	0.152969	0.166897	0.65418	0.778064	0.305201	0.723954	0.770588	0.885835	0.714034	0.624285	0.690643	0.38476	0.417361	0.130822	0.557379	0.243443	0.409493	0.695109	0.338293	0.196291	0.253341	0.692234	0.166954	0.756339	0.593566	0.511546
cattle_closeby	0.644935	0.117744	2.56939e-06	0.200495	0.588018	0.106281	0.106281	0.803099	0.957044	0.715749	0.404208	0.587437	0.425831	0.220051	0.355918	0.161429		6.69998e-07	0.724012	0.0762235	0.000472986	0.000179378	0.0166976	0.0366077	1.71807e-05	0.00487026	0.688924	0.0668448	0.135727	0.32709	0.324558	0.00110182	0.647896	0.68496	0.94864	0.757063	0.911805	0.121642	0.165039	0.908054	0.262225	0.343521	0.23555	0.715101	0.183937	0.0600361	0.0430061	0.0242761	0.405044
cats_closeby	0.999415	0.369098	0.089531	0.446607	0.605757	0.81906	0.81906	0.440958	0.397115	0.462982	0.401176	0.880776	0.536414	0.00109057	0.00349478	0.294507	6.69998e-07		0.274658	0.0490826	0.173463	0.262967	0.0362387	0.790904	0.137746	0.296352	0.97221	0.626368	0.154043	0.66868	0.170801	0.19765	0.362476	0.366487	0.963773	0.946017	0.622078	0.0565897	1	0.115582	0.233465	0.153305	0.0732833	0.31243	0.063062	0.0841946	0.144477	0.00855229	0.247108
proximity_to_other_pig_herd	0.746109	0.0769655	0.718675	0.238709	0.0466444	0.329771	0.329771	0.00297539	0.926299	0.57152	0.0954596	0.358467	0.777784	0.622999	0.960321	0.316061	0.724012	0.274658		0.22326	0.363012	0.322069	0.00791395	0.573432	0.959747	0.647534	0.514177	0.921322	0.840271	0.151983	0.480595	0.692024	0.577266	0.165694	0.0361624	0.172896	0.418981	0.0423764	0.339556	0.902277	0.796105	0.915771	0.35805	0.954798	0.466666	0.205948	0.188605	0.122035	0.319707
proximity_to_other_poultry_herd	0.212397	0.77482	0.145738	0.683046	0.860689	0.324514	0.324514	0.721135	0.801807	0.0181542	0.0924379	0.509805	0.888547	0.519045	0.000867563	0.434941	0.0762235	0.0490826	0.22326		0.0641632	0.089766	0.626223	0.0363219	0.067264	0.0814411	0.188306	0.928055	0.537339	0.922719	0.0659263	0.805158	0.109057	0.731805	0.357859	0.183842	0.645494	0.554641	0.0416297	0.890879	0.569962	0.654877	0.430632	0.322671	0.615824	0.203171	0.901352	0.23324	0.477742
number_suckling_piglets	0.259847	0.581526	3.29222e-31	0.121263		0.817333	0.817333	0.770465	0.133973	0.0857453	0.990308	0.829951	0.644699	0.0903208	0.367305	0.302507	0.000472986	0.173463	0.363012	0.0641632		1.32908e-30	0.0785914	0.0569046	1.05935e-18	0.00290118	0.786958	0.890467	0.267024	0.358086		0.000203869	0.17371	0.842522	0.11075	0.0122517	0.179741	0.0341269	0.250948	0.210032	0.0433167	0.0507854	0.0124828	0.0785955	0.0229465	0.0124594	0.105043	0.254357	0.739541
number_weaners	0.113452	0.85977	1.18278e-38	0.349147	0.44906	0.340317	0.340317		0.141196	0.213199	0.573306	0.319678	0.770378	0.282021	0.266496	0.23017	0.000179378	0.262967	0.322069	0.089766	1.32908e-30		0.182748	0.0118827	1.51225e-34	0.00160161	0.898817	0.601531	0.880103	0.319518	0.713545	8.01925e-07	0.348966	0.917747	0.0380556	0.00446454	0.00388631	0.0538436	0.117241	0.229254	0.13177	0.175166	0.0252409	0.196499	0.00524122	0.00247046	0.0162668	0.138743	0.480628
number_fattening_pigs	0.0310771	0.182624	4.35392e-05	8.03488e-07	0.000528723	0.00111942	0.00111942	0.000588816		0.874405	0.130788	0.699705	0.306564	0.883189	0.930207	0.124264	0.0166976	0.0362387	0.00791395	0.626223	0.0785914	0.182748		0.596387	0.412593	0.0255532	0.121269	0.157684	0.0149608	0.938216		0.00126335	0.138254	0.241704	0.131133	0.591332	0.810924	0.00134828	0.563623	0.0121414	1	0.0244174	0.00354727	0.118433	0.536457	0.177928	0.235868	0.924261	0.0523858
number_young_sows	0.467742	0.257488	0.00535737	0.000427891		0.17956	0.17956	0.665509	0.572278	0.820846	0.792056	0.945819	0.799392	0.252569	0.309889	0.152969	0.0366077	0.790904	0.573432	0.0363219	0.0569046	0.0118827	0.596387		0.023933	0.000602904	0.62144	0.0967265	0.500691	0.758258		0.0937675	0.379115	0.889058	0.832355	0.0798336	0.905757	0.077769	0.235155	0.344631	0.299521	0.248458	0.167355	0.666478	0.964373	0.0571966	0.382055	0.805245	0.0900881
number_old_sows	0.0300367	0.746427	4.42967e-24	0.00152791	0.115694	3.22203e-06	3.22203e-06	0.20941	0.0920446	0.0524086	0.532121	0.372414	0.660434	0.600256	0.314792	0.166897	1.71807e-05	0.137746	0.959747	0.067264	1.05935e-18	1.51225e-34	0.412593	0.023933		0.00402327	0.208399	0.729095	0.203862	0.37311		1.54608e-08	0.159428	0.832571	0.31868	0.0294744	0.0094266	0.0329536	0.189184	0.906075	0.2049	0.692272	0.368893	0.870967	0.0351105	0.0121916	0.0081436	0.438939	0.689053
number_boars	0.656242	0.330334	0.000118148	0.143756				0.16793	0.569811	0.803251	0.695864	0.556928	0.903428	0.349434	0.0805178	0.65418	0.00487026	0.296352	0.647534	0.0814411	0.00290118	0.00160161	0.0255532	0.000602904	0.00402327		0.0638502	0.000744551	0.00365075	0.15091		0.0180552	0.496967	0.262129	0.88997	0.0150925	0.629947	0.01373	0.251276	0.184564	0.117343	0.235431	0.23679	0.58894	0.228783	0.00654492	0.15091	0.41557	0.108739
number_of_origins	0.512804	0.52568	0.611695	0.00149934	0.749072	3.73847e-05	3.73847e-05	0.707448	0.547397	0.723402	0.562817	0.0159648	0.215088	0.836321	0.782189	0.778064	0.688924	0.97221	0.514177	0.188306	0.786958	0.898817	0.121269	0.62144	0.208399	0.0638502		0.0635426	0.00916707	0.621847	0.279163	0.0572094	0.691211	0.799176	0.719064	0.594179	0.36353	0.605547	0.499833	0.0904799	0.448875	0.107581	0.0857036	0.429778	0.765376	0.518188	0.384536	0.708687	0.599259
quarantine_concept	0.714674	0.268492	0.572947	0.00291661	0.176631	0.140453	0.140453	0.240418	0.53468	0.515486	0.0740403	0.0570036	0.827526	0.251926	0.921322	0.305201	0.0668448	0.626368	0.921322	0.928055	0.890467	0.601531	0.157684	0.0967265	0.729095	0.000744551	0.0635426		1.92002e-08	0.142899	0.47069	0.664339	0.246615	0.0413198	0.125147	0.089745	0.859052	0.593231	0.301054	0.807419	0.607974	0.805313	0.898704	0.451402	0.934575	0.389449	0.108117	0.16021	0.244063
quarantine_in_herd_contact	0.87513	0.955666	0.137592	0.00199439	0.361273	0.0479138	0.0479138	0.905655	0.651037	0.453214	0.234502	0.714958	0.465984	0.431384	0.522373	0.723954	0.135727	0.154043	0.840271	0.537339	0.267024	0.880103	0.0149608	0.500691	0.203862	0.00365075	0.00916707	1.92002e-08		0.613807	0.199223	0.0227246	0.566193	0.110635	0.237978	0.441571	0.977169	0.0140051	0.736545	0.00198405	0.279253	0.0100313	0.034686	0.0139589	0.128163	0.34961	0.640353	0.575124	0.0927078
herds_of_origin_respiratory_symptoms	0.353926	0.472595	0.834056	0.0974751	0.0169881	0.372998	0.372998	0.361065	0.582577	0.391173	0.303505	0.0473915	0.547221	0.411868	0.151983	0.770588	0.32709	0.66868	0.151983	0.922719	0.358086	0.319518	0.938216	0.758258	0.37311	0.15091	0.621847	0.142899	0.613807		8.49405e-07	0.834837	0.259589	0.570899	0.457841	0.615191	0.623374	0.142418	0.0955807	0.238593	0.575467	0.401707	0.837453	0.645264	0.207612	0.644192	0.756339	0.510948	0.511546
herds_of_origin_influenza_diagnosis	0.386977	0.366147	0.220501	0.0854552	0.00649559	0.12473	0.12473	0.723839	0.189706	0.672879	0.820831	0.528543	0.766948	0.363302	0.480595	0.885835	0.324558	0.170801	0.480595	0.0659263		0.713545					0.279163	0.47069	0.199223	8.49405e-07		0.310374					0.341235		0.411868	0.0817228	0.782753	0.133762	0.266521	0.421617				0.707482
production_cycle	0.584655	0.314015	8.55904e-09	0.00951387	0.40476	0.00068972	0.00068972	0.131248	0.988542	0.505755	0.447805	0.807814	0.476855	0.348888	0.461419	0.714034	0.00110182	0.19765	0.692024	0.805158	0.000203869	8.01925e-07	0.00126335	0.0937675	1.54608e-08	0.0180552	0.0572094	0.664339	0.0227246	0.834837	0.310374		0.00342408	0.464404	0.440926	0.115141	0.512243	0.00039838	0.694419	0.000770084	0.760417	0.00327039	0.0607862	0.366855	0.595632	0.344412	0.385808	0.558843	0.762603
mode_stable_occupation_ai_centre	0.84404	0.401943	0.769448	0.016157		0.032179	0.032179	0.624285	0.537938	0.295152	0.690592	0.429022	0.00192265	0.057025	0.155526	0.624285	0.647896	0.362476	0.577266	0.109057	0.17371	0.348966	0.138254	0.379115	0.159428	0.496967	0.691211	0.246615	0.566193	0.259589		0.00342408		0.612339	0.00470261	0.087594	0.0227483	0.272177	0.0311654	0.0152561	0.731408	0.0763716	0.985109	0.618125	0.622097	0.795775	0.521883	0.0380451	0.786495
mode_stable_occupation_gestation_stable	0.653979	0.897159	0.832661	0.899492	0.690643	0.416308	0.416308	0.690643	0.970137	0.498912	0.678263	0.689408	0.813681	0.853956	0.0613586	0.690643	0.68496	0.366487	0.165694	0.731805	0.842522	0.917747	0.241704	0.889058	0.832571	0.262129	0.799176	0.0413198	0.110635	0.570899		0.464404	0.612339		0.983958	0.973237	0.556273	0.367439	0.412453	0.0282298	0.271724	0.128998	0.339809	0.243679	0.673323	0.785599	0.416308	0.623537	0.169698
mode_stable_occupation_farrowing_stable	0.64589	0.224757	0.219062	0.0662173	0.0979193	0.512501	0.512501	0.457841	0.886943	0.732386	0.415457	0.845766	0.0176005	0.918353	0.417401	0.38476	0.94864	0.963773	0.0361624	0.357859	0.11075	0.0380556	0.131133	0.832355	0.31868	0.88997	0.719064	0.125147	0.237978	0.457841		0.440926	0.00470261	0.983958		0.0714546	0.00220438	0.615553	0.445053	0.942567	0.920586	0.776235	0.337866	0.56567	0.667292	0.988805	0.0267546	0.119018	0.897424
cross_fostering_farrowing_stable	0.00341885	0.487725	0.0065861	0.0564083	0.1552	0.0957245	0.0957245	0.417361	0.789706	0.786991	0.981096	0.368348	0.000455247	0.731178	0.323327	0.417361	0.757063	0.946017	0.172896	0.183842	0.0122517	0.00446454	0.591332	0.0798336	0.0294744	0.0150925	0.594179	0.089745	0.441571	0.615191		0.115141	0.087594	0.973237	0.0714546		0.897221	0.274989	0.699334	0.420764	0.817058	0.452456	0.269807	0.189748	0.319578	0.0956282	0.0255713	0.0106153	0.742714
mode_stable_occupation_weaner_stable	0.49712	0.147823	0.0702842	0.212149	0.623374	0.645494	0.645494	0.1759	0.2884	0.607022	0.22532	0.0534655	0.562894	0.374572	0.0319053	0.130822	0.911805	0.622078	0.418981	0.645494	0.179741	0.00388631	0.810924	0.905757	0.0094266	0.629947	0.36353	0.859052	0.977169	0.623374	0.341235	0.512243	0.0227483	0.556273	0.00220438	0.897221		0.159004	0.00268946	0.462022	0.58539	0.702075	0.00162187	0.369879	0.0174458	0.000499075	0.274454	0.0644278	0.0564949
mode_stable_occupation_fattening_stable	0.0167574	0.343794	0.0319118	0.00258614	0.0112914	0.12663	0.12663	0.000433475	0.160989	0.768779	0.677642	0.928711	0.293114	0.176646	0.105579	0.557379	0.121642	0.0565897	0.0423764	0.554641	0.0341269	0.0538436	0.00134828	0.077769	0.0329536	0.01373	0.605547	0.593231	0.0140051	0.142418		0.00039838	0.272177	0.367439	0.615553	0.274989	0.159004		0.147299	0.00212439	0.341399	0.00628518	0.00533219	0.0423764	0.00407743	0.102545	0.564924	0.40118	0.000137384
passing_through_other_age_group	0.353414	0.991266	0.393397	0.132391	0.450982	1	1	0.794128	0.446645	1	0.580282	0.883333	0.880384	0.100752	0.0118077	0.243443	0.165039	1	0.339556	0.0416297	0.250948	0.117241	0.563623	0.235155	0.189184	0.251276	0.499833	0.301054	0.736545	0.0955807	0.411868	0.694419	0.0311654	0.412453	0.445053	0.699334	0.00268946	0.147299		0.0593464	0.872877	0.133456	0.0402159	0.503111	0.260743	0.591715	0.135016	0.0723264	0.148425
outside_area	0.707846	0.0641997	0.177251	0.00370963	0.0330063	0.00557576	0.00557576	0.0164496	0.281818	0.257705	0.599186	0.175471	0.0886592	0.131382	0.0368571	0.409493	0.908054	0.115582	0.902277	0.890879	0.210032	0.229254	0.0121414	0.344631	0.906075	0.184564	0.0904799	0.807419	0.00198405	0.238593	0.0817228	0.000770084	0.0152561	0.0282298	0.942567	0.420764	0.462022	0.00212439	0.0593464		0.113201	7.08214e-18	1.73825e-10	1.18845e-05	0.49812	0.152846	0.286328	0.263513	0.208884
outside_area_contact_poultry	0.533965	0.348973	0.0442558	0.544236	0.311007	0.0724861	0.0724861	0.334788	0.631974	0.297067	0.614849	0.494582	0.525	0.503088	0.0249508	0.695109	0.262225	0.233465	0.796105	0.569962	0.0433167	0.13177	1	0.299521	0.2049	0.117343	0.448875	0.607974	0.279253	0.575467	0.782753	0.760417	0.731408	0.271724	0.920586	0.817058	0.58539	0.341399	0.872877	0.113201		0.885451	0.364945	0.557479	0.983753	0.721937	0.54988	0.169075	0.313432
outside_area_contact_wild_birds	0.787039	0.390034	0.282079	0.00756313	0.00440254	0.0015709	0.0015709	0.0131075	0.833289	0.31773	0.390918	0.113507	0.238178	0.396714	0.00417325	0.338293	0.343521	0.153305	0.915771	0.654877	0.0507854	0.175166	0.0244174	0.248458	0.692272	0.235431	0.107581	0.805313	0.0100313	0.401707	0.133762	0.00327039	0.0763716	0.128998	0.776235	0.452456	0.702075	0.00628518	0.133456	7.08214e-18	0.885451		1.63085e-07	1.11746e-05	0.786698	0.131473	0.92775	0.448201	0.184427
outside_area_contact_wild_boars	0.147959	0.0184596	0.00256658	0.000264828	0.10778	0.015844	0.015844	0.0500671	0.492114	0.672879	0.428444	0.0252327	0.656642	0.0115615	0.0998036	0.196291	0.23555	0.0732833	0.35805	0.430632	0.0124828	0.0252409	0.00354727	0.167355	0.368893	0.23679	0.0857036	0.898704	0.034686	0.837453	0.266521	0.0607862	0.985109	0.339809	0.337866	0.269807	0.00162187	0.00533219	0.0402159	1.73825e-10	0.364945	1.63085e-07		1.65806e-05	0.0825741	0.0894294	0.0842946	0.0144367	0.0769195
contact_bird_in_stable	0.0474636	0.914097	0.102103	0.15674	0.840001	0.139834	0.139834	0.0757749	0.543685	0.625513	0.354801	0.118886	0.397323	0.820687	0.210795	0.253341	0.715101	0.31243	0.954798	0.322671	0.0785955	0.196499	0.118433	0.666478	0.870967	0.58894	0.429778	0.451402	0.0139589	0.645264	0.421617	0.366855	0.618125	0.243679	0.56567	0.189748	0.369879	0.0423764	0.503111	1.18845e-05	0.557479	1.11746e-05	1.65806e-05		0.336239	0.169899	0.57816	0.917762	0.48948
cleaning_ai_centre	0.817627	0.0138441	0.0244142	0.0228016		0.610614	0.610614	0.0688976	0.497576	0.142668	0.228545	0.0880787	0.278021	0.773631	0.329012	0.692234	0.183937	0.063062	0.466666	0.615824	0.0229465	0.00524122	0.536457	0.964373	0.0351105	0.228783	0.765376	0.934575	0.128163	0.207612		0.595632	0.622097	0.673323	0.667292	0.319578	0.0174458	0.00407743	0.260743	0.49812	0.983753	0.786698	0.0825741	0.336239		1.18871e-10	0.739323	0.698716	8.66868e-05
cleaning_gestation_stable	0.208992	0.0224543	0.00292192	0.276893	0.463353	0.79534	0.79534	0.463353	0.71295	0.745363	0.968283	0.0203202	0.410621	0.4604	0.0190051	0.166954	0.0600361	0.0841946	0.205948	0.203171	0.0124594	0.00247046	0.177928	0.0571966	0.0121916	0.00654492	0.518188	0.389449	0.34961	0.644192		0.344412	0.795775	0.785599	0.988805	0.0956282	0.000499075	0.102545	0.591715	0.152846	0.721937	0.131473	0.0894294	0.169899	1.18871e-10		0.676293	0.23573	6.83908e-06
cleaning_farrowing_stable	0.0869983	0.187089	0.00925234	0.612288	3.55405e-06	0.152439	0.152439	0.756339	0.519438	0.397324	0.536135	0.239785	0.520121	0.0644513	0.640353	0.756339	0.0430061	0.144477	0.188605	0.901352	0.105043	0.0162668	0.235868	0.382055	0.0081436	0.15091	0.384536	0.108117	0.640353	0.756339		0.385808	0.521883	0.416308	0.0267546	0.0255713	0.274454	0.564924	0.135016	0.286328	0.54988	0.92775	0.0842946	0.57816	0.739323	0.676293		0.000109467	0.597928
cleaning_weaner_stable	0.321445	0.782018	0.147057	0.151659	0.256189	0.730817	0.730817	0.593566	0.693473	0.706654	0.737572	0.784158	0.979951	0.146945	0.00597826	0.593566	0.0242761	0.00855229	0.122035	0.23324	0.254357	0.138743	0.924261	0.805245	0.438939	0.41557	0.708687	0.16021	0.575124	0.510948	0.707482	0.558843	0.0380451	0.623537	0.119018	0.0106153	0.0644278	0.40118	0.0723264	0.263513	0.169075	0.448201	0.0144367	0.917762	0.698716	0.23573	0.000109467		0.140438
cleaning_fattening_stable	0.655812	0.0875829	0.634306	0.0311106	0.354213	0.54192	0.54192	0.0353251	0.221891	0.100166	0.622863	0.260645	0.590732	0.3663	0.742165	0.511546	0.405044	0.247108	0.319707	0.477742	0.739541	0.480628	0.0523858	0.0900881	0.689053	0.108739	0.599259	0.244063	0.0927078	0.511546		0.762603	0.786495	0.169698	0.897424	0.742714	0.0564949	0.000137384	0.148425	0.208884	0.313432	0.184427	0.0769195	0.48948	8.66868e-05	6.83908e-06	0.597928	0.140438
cleaning_quarantine	0.871651	0.0281546	0.690279	0.29636	0.112836	0.339811	0.339811	0.112836	0.73031	0.387868	0.047217	0.0890625	0.180092	0.880748	0.176321		0.765017	0.212032	0.195174	0.0259156	0.3356	0.411453	0.597363	0.320255	0.47863	0.829023	0.0497994	0.564718	0.242604	0.419134		0.176953	0.167234	0.247381	0.0392645	0.14255	0.00657362	0.349938	0.92664	0.293908	0.378885	0.652419	0.242604	0.455794	0.127518	0.0114491		0.204152	0.0146007
disinfection_ai_centre	0.427533	0.209201	0.36324	0.00570534		0.35062	0.35062	0.595483	0.0135063	0.0655693	0.72435	0.935493	0.752572	0.664513	0.319688	0.0559703	0.878345	1	0.822945	0.0252108	0.144558	0.0372364	0.120893	0.566038	0.146798	0.219403	0.879498	0.214815	0.459407	0.44941		0.946287	0.164814	0.365831	0.674816	0.706099	0.416659	0.031874	0.857185	0.755051	0.614009	0.974828	0.416912	0.139298	0.00251345	0.174204	0.35062	0.88535	0.213099
disinfection_gestation_stable	0.232267	0.624484	0.26267	0.0159641	0.644806	0.289215	0.289215	0.644806	0.10371	0.159261	0.497233	0.859569	0.964126	0.64262	0.0885372	0.644806	0.967485	0.91667	0.900471	0.0396822	0.125473	0.0730526	0.390325	0.190837	0.115774	0.254961	0.811789	0.141508	0.370063	0.511575		0.794466	0.355645	0.266609	0.513935	0.417682	0.140892	0.00952008	0.779787	0.443967	0.822985	0.361028	0.401541	0.38825	0.0315938	0.00386898	0.346574	0.953732	0.308989
disinfection_farrowing_stable	0.622112	0.288622	0.782235	0.758367	0.392316	0.701301	0.701301	0.866164	0.105971	0.411911	0.154106	0.481842	0.539681	0.0177192	0.173463	0.866164	0.573036	0.434952	0.599783	0.701301	0.451006	0.330225	0.79602	0.00772292	0.622271	0.61304	0.889708	0.875019	0.236605	0.109602		0.603591	0.650355	0.726683	0.663149	0.174781	0.153007	0.235993	0.940947	0.63081	0.480587	0.436788	0.116248	0.87599	0.0296073	0.345815	0.141205	0.291765	0.575122
disinfection_weaner_stable	0.214014	0.77422	0.745151	0.709121	0.821932	0.603124	0.603124	0.785344	0.0385617	0.361706	0.0807393	0.909316	0.464924	0.0313464	0.143811	0.785344	0.369094	0.2007	0.667932	0.490378	0.717855	0.4339	0.865104	0.0171972	0.794932	0.374738	0.802213	0.948108	0.795168	0.00546517	0.326416	0.874318	0.0204226	0.208558	0.886333	0.440702	0.117492	0.0959264	0.825607	0.910323	0.0959016	0.922243	0.0781032	0.759737	0.0510084	0.307413	0.218696	0.0256121	0.735409
disinfection_fattening_stable	0.519278	0.609707	0.305509	0.0297753	0.0340002	0.431415	0.431415	0.0340002	0.753713	0.90388	0.815458	0.551613	0.665835	0.0220849	0.442346	0.376822	0.20438	0.349156	0.636383	0.136596	0.661439	0.72795	1	0.23609	0.559892	0.708687	0.748561	0.76985	0.274279	0.421729		0.789289	0.515906	0.97929	0.52052	0.470439	0.896694	0.44169	0.474434	0.136596	0.665835	0.341378	0.427355	0.747583	0.188316	0.918927	0.32175	0.634922	0.0630435
disinfection_quarantine	0.639407	0.39411	0.74691	0.014947	0.0105152	0.0747914	0.0747914	0.0105152	0.205903	0.10247	0.0883212	0.174642	0.205903	1	0.0284597		0.317311	0.194835	0.0883763	0.00741175	0.591742	0.507903	0.331281	0.0210167	0.431173	0.589479	0.0112962	0.393769	0.632585	0.555346		0.252024	0.278076	0.029913	0.175734	0.435838	0.47433	0.0667981	0.807671	0.0747914	0.285049	0.383988	0.151494	0.317311	0.177452	0.130927		0.484423	0.287402
drying_ai_centre	0.751076	0.319521	0.111988	0.0222399		0.316243	0.316243	0.0898219	0.459201	0.408187	0.15147	0.345294	0.306799	0.667359	0.253466	0.496686	0.152432	0.00438261	0.879944	0.25531	0.138329	0.0246185	0.340961	0.18869	0.0948347	0.609592	0.519483	0.779663	0.152432	0.337895		0.777327	0.411074	0.833939	0.582909	0.832097	0.0450061	0.00947816	0.377296	0.474893	0.689548	0.520604	0.0608698	0.240992	1.17553e-19	0.000102138	0.56897	0.761421	0.0068361
drying_gestation_stable	0.131411	0.627399	0.0179967	0.196562	0.42409	0.374977	0.374977	0.204824	0.150401	0.986673	0.227871	0.592239	0.779722	0.969713	0.0892628	0.42409	0.0930889	0.0586391	0.791881	0.563672	0.263472	0.0670145	0.0532069	0.622723	0.111313	0.0129208	0.628166	0.146792	0.105835	0.255053		0.202762	0.824969	0.451434	0.956258	0.789164	0.273967	0.66887	0.435487	0.815886	0.0615819	0.913962	0.827934	0.240538	0.00024457	5.47519e-07	0.564028	0.64456	0.0161337
drying_farrowing_stable	0.724498	0.480831	0.933556	0.304543	0.691362	0.67047	0.67047	0.572297	0.589206	0.828036	0.870234	0.400952	0.241831	0.80618	0.275701	0.572297	0.96662	0.492682	0.304157	0.604474	0.966319	0.774087	0.251286	0.336244	0.740087	0.137435	0.113849	0.772749	0.838766	0.572297		0.597614	0.799281	0.623537	0.868934	0.468133	0.900042	0.74747	0.858353	0.73997	0.276536	0.593117	0.994355	0.709	0.299741	0.576971	0.0286639	0.63862	0.725538
drying_weaner_stable	0.518275	0.406644	0.51726	0.106908	0.557056	0.398025	0.398025	0.633553	0.774198	0.193824	0.886916	0.581769	0.323285	0.943473	0.883286	0.633553	0.0789483	0.18642	0.641838	0.360814	0.835665	0.502576	0.976507	0.310716	0.211399	0.836578	0.0775571	0.18642	0.310297	0.557056	0.737474	0.270442	0.652398	0.822025	0.278914	0.383195	0.398025	0.519816	0.0715651	0.398025	0.693891	0.239317	0.943473	0.771904	0.0376159	0.124924	0.318269	0.914572	0.600988
drying_fattening_stable	0.862849	0.273493	0.947676	0.0279081	0.382065	0.134489	0.134489	0.0300537	0.371353	0.0787501	0.638148	0.668732	0.516146	0.0875291	0.896703	0.749831	0.789287	0.128712	0.58915	0.502209	0.657346	0.899933	0.120032	0.177398	0.977608	0.469038	0.581124	0.590861	0.122702	0.749831		0.911327	0.88708	0.728625	0.773294	0.36273	0.491506	0.00205147	0.507624	0.415705	0.205234	0.392235	0.345034	0.185425	0.00164699	0.0314735	0.270295	0.493546	1.00415e-15
drying_quarantine	0.0271925	0.0655462	0.243306	0.721193	0.901694	0.642271	0.642271	0.901694	0.199674	0.813025	0.888299	0.778012	0.359637	0.219064	0.3411		0.772059	0.106343	0.459033	0.459033	0.122971	0.15985	0.708829	0.539347	0.106844	0.589226	0.100553	0.174231	0.239113	0.347397		0.590598	0.0195175	0.262193	0.096791	0.232326	0.0686224	0.236724	0.915759	0.438807	0.642271	0.474895	0.729165	0.246566	0.0564615	0.0448876		0.175734	0.083813
cleaning_disinfection_transport_vehicle	0.554109	0.747084	0.468712	0.793472	0.556452	0.54354	0.54354	0.430064	0.620616	0.416128	0.185303	0.508226	0.528106	0.899047	0.643934	0.744134	0.818604	0.468304	0.0698161	0.839828	0.154675	0.261285	0.590983	0.177206	0.320381	0.140292	0.980771	0.732148	0.248308	0.640119	0.818604	0.716996	0.449287	0.652038	0.0971426	0.58783	0.522718	0.10683	0.0810393	0.988286	0.108551	0.75511	0.450813	0.575408	0.494348	0.264616	0.70794	0.210903	0.301686
cleaning_shipment_area	0.489977	0.0764935	0.126653	0.241611	0.297453	0.345395	0.345395	0.510023	0.411496	0.507078	0.874905	0.694144	0.481876	0.208029	0.554865	0.0591921	0.601851	0.988868	0.891037	0.132824	0.0605023	0.0012012	0.262015	0.825304	0.0807247	0.628088	0.614779	0.00660146	0.352133	0.565427	0.184475	0.624899	0.278994	0.75778	0.00260375	0.355179	0.00554527	0.282745	0.711101	0.0374107	0.476613	0.0630943	0.250649	0.274055	0.0717119	0.048492	0.140386	0.0546035	0.451214
caretaker_number	0.602125	0.653741	0.00625927	0.764527	0.249607	0.784179	0.784179	0.981717	0.237522	0.250762	0.811022	0.760103	0.905322	0.99425	0.67761	0.989784	0.730581	0.442573	0.669249	0.181845	0.0820164	0.0189208	0.656498	0.655482	0.122512	0.0147209	0.344442	0.48333	0.973485	0.869202	0.10256	0.46632	0.473525	0.600913	0.184394	0.250731	0.806945	0.400057	0.924204	0.221793	0.280968	0.641665	0.0611515	0.254522	0.588013	0.738872	0.0271617	0.634915	0.195409
caretaker_ppe_stable	0.500358	0.0187572	0.000842231	0.325336	0.245514	0.0395143	0.0395143	0.149686	0.679947	0.304173	0.0281654	0.104361	0.0890984	0.00844067	0.0040287	0.653241	2.92118e-06	4.78405e-05	0.274658	0.0436233	0.0126561	0.00143099	0.661495	0.167142	0.00219555	0.00303251	0.992327	0.199317	0.24352	0.66868	0.460821	0.0121738	0.0206389	0.121425	0.0481865	0.0158082	0.0876132	0.105579	0.392041	0.396818	0.651312	0.401671	0.0453089	0.254666	0.119564	0.0556076	0.0041048	0.00215311	0.370976
caretaker_ppe_washing_interval	0.476185	0.419327	0.342318	0.131876	0.0153404	0.107039	0.107039	0.0984757	0.119898	0.49054	0.854865	0.101814	0.238129	0.710537	0.529828	0.000109467	0.941114	0.89733	0.529828	0.578388	0.374678	0.534018	0.867082	0.69732	0.466549	0.763059	0.785459	0.958553	0.78028	0.0169881	0.710537	0.982679	0.0917148	0.271724	0.481601	0.801604	0.0533208	0.684405	0.450982	1	0.311007	0.852207	0.804581	0.840001	0.559832	0.189428	0.520121	0.237999	0.251864
caretaker_ppe_per_unit	0.32329	0.720619	0.00156756	0.642502	0.350843	0.462284	0.462284	0.374431	0.496331	0.906127	0.265642	0.26058	0.456265	0.150187	0.985711	0.718158	0.959693	0.426885	0.361026	0.105031	0.0123951	0.00542196	0.254804	0.110394	0.0805205	0.222481	0.959803	0.971637	0.808081	0.606057	0.799559	0.0869336	0.21732	0.360009	0.715923	0.0427987	0.120487	0.526871	0.228851	0.144661	0.488223	0.299312	0.799559	0.769122	0.3842	0.0917975	0.582155	0.730817	0.954848
caretaker_per_unit	0.333029	0.864297	0.00262993	0.0681511	0.0569225	0.21786	0.21786	0.30399	0.695385	0.203367	0.0374286	0.0989591	0.772128	0.0886461	0.576377	0.4614	0.0684428	0.395705	0.627261	0.494872	0.0711919	0.138272	0.120748	0.529202	0.034879	0.0322111	0.645533	0.011774	0.131729	0.292605	0.604334	0.363751	0.373333	0.731805	0.134129	0.614072	0.337863	0.116439	0.229066	0.887279	0.140957	0.422794	0.208236	0.157231	0.503204	0.665912	0.255418	0.666346	0.648916
caretaker_work_flow_hygiene_between_units	0.935709	0.0718677	0.635756	0.0109265	0.00440254	0.422489	0.422489	0.000112042	0.510329	0.832156	0.338956	0.421098	0.702048	0.184978	0.305161	0.338293	0.606759	0.945787	0.202756	0.654877	0.702619	0.47546	0.186454	0.273729	0.632518	0.781977	0.154643	0.505154	0.427827	0.791153	0.50053	0.49633	0.18511	0.902654	0.0382549	0.75422	0.584468	0.445009	0.859868	0.00875385	0.321445	0.00281382	0.372948	0.19705	0.271629	0.0207318	0.258762	0.106308	0.0525721
caretaker_entry_ppe_only	0.444086	0.010505	1.98356e-05	0.13571	0.49054	0.149719	0.149719	0.696543	0.639647	0.355294	0.382648	0.117944	0.425831	0.0167355	0.103233	0.977202	6.18597e-05	0.00990017	0.436258	0.280574	0.00206992	0.000363331	0.084207	0.0340327	0.000128651	0.002321	0.921251	0.483308	0.163625	0.967429	0.305201	0.124824	0.159547	0.68496	0.103678	0.029729	0.028625	0.0802925	0.567551	0.298601	0.654954	0.343521	0.00458582	0.202133	0.0348484	0.000839115	0.0342849	0.0158458	0.0580256
caretaker_disease_management	0.64877	0.882236	0.0268176	0.946212	0.668015	0.669812	0.669812	0.743955	0.815931	0.310104	0.248958	0.447624	0.244371	0.301667	0.513601	0.595687	0.513601	0.875911	1	0.376778	0.257625	0.0213994	0.690479	0.0190673	0.0857252	0.409247	0.364939	0.191389	0.0989069	0.420445	0.70894	0.0206714	0.818193	0.714237	1	0.142291	0.41856	0.768779	0.0738471	0.491887	0.308059	0.872118	0.368358	0.276344	0.420663	0.728956	0.439098	0.183376	0.770893
caretaker_hands_washed_before_entry	0.638438	0.339719	0.00303857	0.0337665	0.804581	0.0483982	0.0483982	0.974375	0.163101	0.48164	0.394415	0.699145	0.656642	0.761867	0.223101	0.196291	0.0465499	0.343023	0.948873	0.0263484	0.00422369	0.00149265	0.697189	0.00203691	0.0180118	0.252896	0.409621	0.251926	0.384492	0.218355	0.266521	0.223177	0.0967965	0.496458	0.705682	0.204067	0.154525	0.00257732	0.0402159	0.727724	0.905932	0.982663	0.129734	0.312651	0.636393	0.375354	0.411923	0.0516828	0.575698
caretaker_boot_disinfection	0.149781	0.151248	0.0150497	0.512209	0.634478	0.399311	0.399311	0.273269	0.152717	0.25043	0.993314	0.916247	0.117329	0.356555	0.0941994	0.448036	0.915393	0.879317	0.245943	0.0238148	0.0393503	0.00511121	0.886132	0.0822544	0.0241274	0.0102235	0.554767	0.791015	0.498798	0.16767	0.0584346	0.312112	0.0206324	0.731805	0.425284	0.191518	0.0141475	0.238455	0.0180179	0.780439	0.167171	0.668647	0.308204	0.774067	0.0120827	0.00291175	0.270545	0.666346	0.0679071
caretaker_contact_other_pigs	0.261597	0.000264905	0.112176	0.299722	0.341888	0.369642	0.369642	0.341888	0.0367635	0.240559	0.0498514	0.507523	0.373333	0.370103	0.697619	0.668117	0.0227239	0.560092	0.272958	0.167291	0.0649442	0.0286334	0.807113	0.441018	0.550734	0.913717	0.682405	0.697619	0.819184	0.539374	0.763147	0.408895	0.295244	0.678378	0.0792605	0.481733	0.0762735	0.582212	0.235562	0.547259	0.489892	0.392056	0.448234	0.714027	0.773603	0.428828	0.515982	0.25728	0.421144
caretaker_contact_poultry	0.291716	0.543619	0.967906	0.510003	0.28471	0.246078	0.246078	0.28471	0.915306	0.23015	0.706662	0.565229	0.580665	0.674841	0.0272202		0.969872	0.915306	0.707247	0.460919	0.156286	0.98542	0.803049	0.674879	0.464115	0.0271375	0.88363	0.514816	0.410686	0.553338	0.735501	0.344697	0.982619	0.702185	0.0695224	0.759756	0.310494	0.980258	0.172704	0.246078	0.630631	0.134012	0.478839	0.0765901	0.254351	0.246581	0.528249	0.127256	0.700491
visitors_cumulative_contact_hours	0.414281	0.701071	0.00414976	0.000146889	0.000400203	0.115874	0.115874	0.0161321	0.424922	0.383184	0.580329	0.996341	0.161704	0.482994	0.764563	0.712832	0.00163797	0.0169024	0.915664	0.0242837	0.0666627	0.0291817	0.882497	0.0301027	0.0861028	0.179752	0.88053	0.435095	0.136062	0.0199317	0.102423	0.663919	0.266231	0.98121	0.108815	0.101617	0.45146	0.452201	0.653543	0.379917	0.522194	0.876085	0.014734	0.208284	0.27814	0.499307	0.547365	0.6149	0.544793
visitors_list	0.403972	0.370572	0.89629	0.606694	0.516068	0.898211	0.898211	0.209381	0.893751	0.460045	0.343548	0.468268	0.604045	0.111668	0.217119	0.801634	0.581532	0.242976	0.990053	0.336474	0.72351	0.241151	0.600422	0.366914	0.199308	0.693515	0.387943	0.206862	0.298973	0.719611	0.859705	0.0700006	0.485245	0.125976	0.800425	0.653987	0.623374		0.151026	0.735025	0.629463	0.9293	0.680036	0.318498	0.473956	0.296405	0.702289	0.510948
ppe_visitors	0.175692	0.151787	0.86909	0.434516	0.396898	0.616634	0.616634	0.419933	0.886644	0.748024	0.69661	0.68368	0.498717	0.489117	0.18773	0.743111	0.613688	0.470615	0.18773	0.209901	0.964337	0.825058	0.198798	0.873331	0.687372	0.571357	0.959803	0.771374	0.298423	0.0610447	0.817648	0.770164	0.757785	0.416308	0.0866632	0.0739968	0.131362	0.398826	1	0.185326	0.242445	0.124115	0.248969	0.371496	0.640424	0.217923	0.617569	0.424778	0.250053
visitors_hands_washed_before_entry	0.0270899	0.0650365	0.0083044	0.0711877	0.218355	0.662521	0.662521	0.749271	0.835914	0.779435	0.941678	0.537764	0.460995	0.546494	0.0556167	1	0.0718038	0.294507	0.831585	0.0324666	0.0160967	0.0401273	0.663374	0.318318	0.214941	0.0209997	0.0465601	0.672879	0.0393781	1	0.314879	0.386962	0.848871	0.496458	0.103678	0.0646844	0.250491	0.0135429	0.10247	0.0376669	0.695109	0.0516578	0.00256883	0.00769196	0.408004	0.01916	0.0342849	0.00292253	0.184965
visitors_disease_management	0.433792	0.160895	0.644363	0.256709	0.609834	0.814871	0.814871	0.35591	0.668108	0.101707	0.835882	0.178904	0.460995	0.404657	0.814871		0.0266906	0.161178	0.133456	0.0037876	0.945019	0.762159	0.718135	0.223166	0.971234	1	0.302997	0.548186	1	0.609834		0.598752	0.143235	0.607959	0.771671	0.443956	0.768589	0.254565	0.840342	1	0.609834	0.814871	0.840342	0.840342	0.509359	0.648077	0.600263	0.197327	0.346246
visitors_contact_other_pigs	0.261433	0.858753	0.615841	0.998797	0.942374	0.830911	0.830911	0.951451	0.103104	0.188709	0.60312	0.916923	0.451388	0.879676	0.159452	0.599389	0.486924	0.95289	0.520119	0.26992	0.393233	0.664687	0.384464	0.625665	0.644273	0.311644	0.298694	0.490668	0.816218	0.402716	0.71217	0.273339	0.0149727	0.10247	0.0287712	0.758522	0.426191	0.213078	0.883601	0.274918	0.396492	0.551586	0.542415	0.816218	0.982498	0.35257	0.517706	0.384849	0.275082
visitors_respiratory_symptoms	0.466141	0.588683	0.769313	0.583593	0.597822	0.532969	0.532969	0.615505	0.700491	0.161429	0.17916	0.842344	0.0269923	0.196291	0.0417953	0.83829	0.977202	0.051557	0.605517	0.434941	0.460909	0.224812	0.299487	0.140053	0.236008	0.31522	0.778064	0.305201	0.263395	0.770588	0.885835	0.325058	0.624285	0.690643	0.457841	0.522473	0.937278	0.680686	0.770588	0.409493	0.695109	0.338293	0.885835	0.253341	0.692234	0.166954	0.756339	0.593566	0.168938
return_to_service_rate	0.91543	0.636721	0.236584	0.587251		0.367036	0.367036	0.607979	0.451587	0.805099	0.723115	0.826644	0.133729	0.339925	0.866739	0.607979	0.556142	0.151106	0.833653	0.729111	0.394952	0.0718375	0.766051	0.380993	0.625419	0.892714	0.150436	0.827571	0.618888	0.464833		0.542231	0.573304	0.939803	0.378999	0.746897	0.709945	0.299925	0.927117	0.829306	0.581276	0.512815	0.403735	0.017891	0.583173	0.422716	0.607979	0.218327	0.783
farrowing_rate	0.957447	0.796411	0.877147	0.428727		0.069793	0.069793	0.427936	0.69261	0.453461	0.933746	0.893686	0.683331	0.769389	0.17993	0.427936	0.6312	0.429757	0.938552	0.367308	0.565049	0.133428	0.364212	0.940259	0.805256	0.993822	0.499515	0.811692	0.107633	0.427936		0.897151	0.881269	0.595394	0.339573	0.671117	0.177466	0.785009	0.13798	0.888531	0.00172547	0.620651	0.814567	0.419149	0.248619	0.266687	0.577507	0.335382	0.470067
piglets_per_sow_year	0.0738292	0.629773	0.840465	0.299124		0.142657	0.142657	0.637807	0.319751	0.784558	0.513364	0.875906	0.553466	0.29844	0.0910708	0.637807	0.373119	0.174108	0.244676	0.451448	0.756512	0.430307	0.746901	0.913202	0.620877	0.545935	0.201501	0.89427	0.10918	0.637807		0.551633	0.0732027	0.851235	0.363383	0.874803	0.0738242	0.371889	0.0750336	0.897289	0.00202752	0.531056	0.29844	0.35469	0.275399	0.0800098	0.740779	0.130974	0.827681
abortions_per_sow_year	0.370794	0.00362148	0.600518	0.773171		0.620321	0.620321	0.8736	0.231896	0.662308	0.376434	0.735488	0.777403	0.361587	0.173766	0.8736	0.337955	0.46875	0.128697	0.580572	0.437387	0.301133		0.257673	0.444593	0.302037	0.467172	0.456718	0.185283	0.8736		0.82104	0.661487	0.675717	0.56769	0.659557	0.361587		0.162331	0.580572	0.75855	0.529869	0.267168	0.408973	0.24554	0.167791	0.910986	0.739055
piglet_mortality	0.781358	0.0170351	0.499396	0.916594		0.978772	0.978772	0.494809	0.863649	0.750881	0.780909	0.173044	0.331624	0.337356	0.157289	0.494809	0.580988	0.624089	0.396125	0.00248441	0.894485	0.995056	0.496021	0.562419	0.86419	0.943042	0.332421	0.413579	0.330904	0.494809		0.855485	0.955034	0.716919	0.844186	0.19494	0.287609	0.961336	0.0687073	0.317273	0.762936	0.0821049	0.0550088	0.604833	0.745799	0.875541	0.63144	0.63307	0.959772
feed_conversion_rate_fattening_pigs	0.0261632	0.346246	0.0708584	0.88806	0.706879	0.706879	0.706879	0.92265	0.587855	0.425031	0.713048	0.708698		0.706879	0.57077		0.0240516	0.92265	0.706879	0.216522	0.277963	1	0.0351907	1	0.441113	0.241982	0.246312	0.216522	0.0240516	0.587855		0.272127	0.624206	0.438578	0.273322	0.0497871	0.273322	0.145272	0.347153	0.0906025		0.514828	0.0240516	0.347153	0.548812	0.624206		0.0143059	0.706879
respiratory_history_swine	0.0852096	0.967433	0.92944	0.011095	0.0833529	0.00344258	0.00344258	0.113844	0.37445	0.000116086	0.18356	0.826464	0.748823	0.795562	0.686912	0.695993	0.618308	0.259862	0.596132	0.453343	0.501224	0.599411	0.140891	0.975817	0.765747	0.622234	0.57891	0.747206	0.4373	0.86327	0.791006	0.650836	0.518495	0.413492	0.119143	0.494868	0.95778	0.752673	0.084184	0.848519	0.550493	0.790208	0.506258	0.459669	0.332393	0.715176	0.568404	0.427901	0.572507
time_respiratory_disease	0.0391707	0.555117	0.10271	0.59581	0.142665	0.398364	0.398364	0.829316	0.398364	0.829316	0.478184	0.421598	0.481384	0.388513	0.81915	0.731862	0.101756	0.974729	0.897716	0.658925	0.621177	0.860787	0.408483	0.720374	0.915818	0.669371	0.023345	0.897716	0.519924	0.318549	0.00298157	0.876673	0.351351	0.456328	0.820029	0.0840465	0.605046	0.442068	0.974729	0.0463193	0.591261	0.0111901	0.493004	0.0845936	0.61416	0.928831	0.765796	0.56174	0.618879
frequency_respi_outbreak	0.737515	0.369311	0.147309	0.00228174	0.0980337	0.143691	0.143691	0.0847571	0.331463	0.030258	0.629828	0.522282	0.845073	0.832041	0.351711	0.90189	0.420654	0.0242153	0.750002	0.0360685	0.0208335	0.15149	0.0170198	0.615532	0.344704	0.616571	0.4851	0.242181	0.498384	0.350332	0.000195017	0.648909	0.657697	0.790266	0.604656	0.423827	0.2302	0.545822	0.305182	0.278077	0.0110923	0.149847	0.0898125	0.0191069	0.0922702	0.0958537	0.263835	0.854063	0.70767
outbreak_since_examination	0.181689	0.321423	0.771487	0.636138	0.572222	0.616634	0.616634	0.509322	0.886644	0.335177	0.147755	0.102613	0.498717	0.248969	0.732706	0.743111	0.679584	0.809948	0.525907	0.209901	0.912947	0.70145	0.166713	0.535685	0.683649	0.950793	0.621847	0.771374	0.394902	0.639575	0.817648	0.643155	0.389079	0.484572	0.213664	0.98103	0.361916	0.333998	0.348972	0.426777	0.242445	0.655282	0.489117	0.962485	0.739323	0.960499	0.657077	0.445191	0.69293
suckling_piglets_diseased	0.806559	0.659808	0.734915	0.834613	0.350843	0.462284	0.462284	0.374431	0.28732	0.288543	0.901233	0.248239	0.456265	0.553532	0.380166	0.718158	0.371932	0.929653	0.0762135	0.703782	0.639479	0.807538	0.205805	0.707008	0.669297	0.584674	0.448875	0.355253	0.808081	0.102451	0.799559	0.701325	0.757785	0.360009	0.556075	0.414768	0.889081	0.341399	0.228851	0.626814	0.488223	0.299312	0.553532	0.568827	0.437309	0.79534	0.582155	0.344094	0.332595
weaners_diseased	0.780171	0.0218956	0.495532	0.149099	0.0354573	0.510569	0.510569	0.0580728	0.574082	0.48164	0.498195	0.882486	0.766948	0.761867	0.716336	0.114257	0.672879	0.246488	0.000154814	0.867232	0.0915997	0.382283	0.030579	0.897186	0.953785	0.924543	0.107829	0.329088	0.966968	0.0240282	0.266521	0.728165	0.776203	0.31809	0.085691	0.726717	0.930092	0.176646	1	0.56174	0.144992	0.67969	0.919542	0.550132	0.686598	0.554276	0.33967	0.146169	0.0650312
fattening_pigs_diseased	0.394051	0.0485381	0.260699	4.16777e-05	0.0557374	0.350355	0.350355	0.029164	0.000193292	0.54899	0.103095	0.41447	0.894318	0.700351	0.601571	0.384954	0.72863	0.464182	0.13882	0.672413	0.514671	0.185113	3.38314e-05	0.844639	0.162621	0.976747	0.47689	0.931793	0.558744	0.214455	0.541049	0.407243	0.158162	0.731805	0.188605	0.288855	0.0421738	0.834489	0.0534731	0.241835	0.327127	0.427282	0.700351	0.49723	0.827663	0.665912	0.946028	0.741614	0.306489
young_sows_diseased	0.0258101	0.737847	0.833215	0.395542	0.516068	0.249611	0.249611	0.536399	0.177743	0.460045	0.676831	0.35749	0.604045	0.443728	0.217119	0.801634	0.0727872	0.242976	0.217119	0.66587	0.909173	0.659829	0.130066	0.246772	0.444086	0.361222	0.229807	0.206862	0.865733	0.00847557	0.859705	0.706978	0.259589	0.484572	0.800425	0.265552	0.623374	0.468717	0.151026	0.0905995	0.629463	0.175027	0.443728	0.159669	0.207612	0.960499	0.702289	0.510948	0.607698
old_sows_diseased	0.0258101	0.737847	0.833215	0.395542	0.516068	0.249611	0.249611	0.536399	0.177743	0.460045	0.676831	0.35749	0.604045	0.443728	0.217119	0.801634	0.0727872	0.242976	0.217119	0.66587	0.909173	0.659829	0.130066	0.246772	0.444086	0.361222	0.229807	0.206862	0.865733	0.00847557	0.859705	0.706978	0.259589	0.484572	0.800425	0.265552	0.623374	0.468717	0.151026	0.0905995	0.629463	0.175027	0.443728	0.159669	0.207612	0.960499	0.702289	0.510948	0.607698
boars_diseased	0.386977	0.366147	0.931505	0.834835	0.710537	0.510569	0.510569	0.723839	0.441171	0.672879	0.122993	0.121488	0.766948	0.266521	0.480595	0.885835	0.305201	0.170801	0.480595	0.582807	0.653096	0.523411	0.286834	0.441484	0.493839	0.65418	0.49446	0.47069	0.431384	0.837453	0.919542	0.767657	0.624285	0.690643	0.541142	0.649251	0.341235	0.680686	0.411868	0.0817228	0.782753	0.133762	0.266521	0.421617	0.0688976	0.463353	0.827305	0.707482	0.683145
symptom_swine_sneezing	0.5078	0.500715	0.748376	0.728334	0.218355	0.101707	0.101707	0.522691	0.0623064	0.48384	0.855411	0.453114	0.580327	0.0444232	0.166863	0.283977	0.368024	1	0.831585	0.812173	0.10468	0.572082	0.712022	0.243452	0.745136	0.750646	0.261513	0.672879	0.409891	0.125786	0.0444232	0.757603	0.511973	0.566339	0.800573	0.969142	0.427442	0.684405	0.307434	1	0.695109	0.665423	0.615303	0.918351	0.308887	0.745363	0.758765	0.448311	0.889093
symptom_swine_coughing	0.507616	0.817693	0.0646609	0.472434	0.119898	0.0638654	0.0638654	0.170601	0.064459	0.794071	0.9598	0.64601	0.975637	0.786686	0.727851	0.700491	0.639647	0.982677	0.095028	0.801807	0.0998495	0.231371	0.0767799	0.295354	0.901913	0.295544	0.507853	0.53468	0.407765	0.611912	0.441171	0.384334	0.734391	0.970137	0.830335	0.187104	0.664193	0.822648	0.932613	0.281818	0.631974	0.268655	0.492114	0.0599445	0.203744	0.766344	0.654726	0.792733	0.239221
symptom_swine_nasal_discharge	0.041306	0.659808	0.348049	0.840672	0.350843	0.462284	0.462284	0.374431	0.496331	0.906127	0.994176	0.730418	0.419612	0.271196	0.361026	0.718158	0.371932	0.0637518	0.361026	0.105031	0.901951	0.896641	0.161758	0.281799	0.928045	0.222481	0.119404	0.355253	0.53223	0.606057	0.799559	0.701325	0.757785	0.660396	0.715923	0.153123	0.324345	0.468717	0.169061	0.626814	0.488223	0.898574	0.553532	0.568827	0.875031	0.475658	0.582155	0.344094	0.69293
symptom_swine_fever	0.206213	0.179497	0.320197	0.793546	0.0579616	0.359301	0.359301	0.754074	0.368602	0.326893	0.775652	0.604959	0.408895	0.205298	0.57152	0.161429	0.844549	0.462982	0.245476	0.0897011	0.201702	0.226364	0.886132	0.591529	0.188489	0.765081	0.623426	0.515486	0.326663	0.0454121	0.0167355	0.0879418	0.0917148	0.726737	0.868934	0.778693	0.607022	0.587855	0.0863478	0.14561	0.956233	0.0425048	0.888081	0.625513	0.549841	0.739069	0.49014	0.589817	0.0802941
symptom_swine_feed_intake_red	0.788243	0.601782	0.216438	0.268714	0.0108811	0.197105	0.197105	0.127315	0.259289	0.952857	0.510257	0.148908	0.180774	0.766444	0.148288	0.62944	0.885835	0.626368	0.318929	0.928055	0.312365	0.493462	0.140122	0.936815	0.63093	0.800776	0.744371	0.802932	0.204105	0.0772758	0.161429	0.486894	0.904927	0.983958	0.883963	0.0902242	0.726371	0.752462	0.301054	0.00733297	0.753218	0.0126969	0.251926	0.105515	0.394953	0.988805	0.812198	0.833137	0.14802
symptom_swine_apathy	0.415447	0.360994	0.81802	0.563063	0.043332	0.273742	0.273742	0.406179	0.216026	0.225092	0.78819	0.190216	0.9464	0.551352	0.778549	0.434422	0.565545	0.667065	0.838639	0.27382	0.940933	0.698661	0.405716	0.276007	0.694031	0.541189	0.287391	0.938621	0.377229	0.264049	0.0899704	0.295728	0.312761	0.294334	0.451949	0.249693	0.431379	0.912016	0.0323007	0.0653665	0.872224	0.052116	0.890654	0.687703	0.468465	0.481148	0.946028	0.666346	0.283814
symptom_swine_dyspnoea	0.248491	0.707513	0.57208	0.0645725	0.00164553	0.0442723	0.0442723	0.588031	0.264959	0.966788	0.649773	0.477529	0.254332	0.268839	0.147579	0.580796	0.707856	0.126669	0.279537	0.484233	0.554473	0.660372	0.955515	0.870815	0.443582	0.937722	0.360753	0.321306	0.564717	0.0247189	0.00932286	0.827101	0.00690777	0.23647	0.0415041	0.19063	0.898617	0.684405	0.274598	0.229469	0.288907	0.205309	0.928562	0.0612639	0.71438	0.403019	0.00677804	0.425764	0.889093
vet_consultation	0.0081169	0.451448	0.501164	0.823257	0.716867	0.148025	0.148025	0.588218	0.36808	0.429111	0.410077	0.955652	0.538301	0.444314	0.627261	0.309091	0.183204	0.395705	0.970844	0.20552	0.288838	0.464828	0.268576	0.870319	0.596939	0.77797	0.313406	0.335044	0.316581	0.146128	0.0512555	0.555272	0.686462	0.925221	0.930784	0.337103	0.613378	0.90388	0.422642	0.670659	0.651085	0.786596	0.786063	0.362251	0.227726	0.903441	0.807774	0.519811	0.347883
influenza_diagnosis	0.0961662	0.337067	0.675109	0.417325	0.414161	0.823755	0.823755	0.47299	0.582577	0.391173	0.451444	0.886996	0.547221	0.837453	0.728375	0.000798056	0.967429	0.520912	0.151983	0.190321	0.900134	0.425251	0.0618298	0.270802	0.297891	0.181696	0.306535	0.142899	0.613807	0.028706	8.49405e-07	0.808639	0.389079	0.305291	0.284318	0.653987	0.910381	0.557379	0.531971	0.0184221	0.575467	0.0521412	0.218355	0.557941	0.0448565	0.960499	0.702289	0.445191	0.460893
influenza_vaccination	0.105802	0.504232	0.419278	0.427839	0.0948151	0.532969	0.532969	0.615505	0.700491	0.548426	0.352052	0.5176	0.673563	0.885835	0.316061	0.83829	0.977202	0.051557	0.316061	0.359378	0.653096	0.474439	0.286834	0.441484	0.493839	0.65418	0.778064	0.305201	0.723954	0.000798056	1.98883e-12	0.714034	0.624285	0.690643	0.541142	0.649251	0.1759	0.680686	0.243443	0.0133476	0.695109	0.033064	0.114257	0.253341	0.0688976	0.463353	0.827305	0.593566	0.683145
respiratory_history_human	0.00290765	0.223143	0.123322	0.515361	0.172682	0.687013	0.687013	0.194209	0.358711	0.301054	0.317028	0.995725	0.963811	0.0354573	0.529828	0.597822	0.49054	0.070842	0.199592	0.364547	0.364403	0.39304	0.697576	0.31448	0.566395	0.0235705	0.373214	0.212301	0.0240085	0.450982	0.710537	0.146266	0.117392	0.822025	0.387396	0.741357	0.299929	0.587855	0.615303	0.477289	0.84698	0.852207	0.710537	0.667907	0.238847	0.113447	0.419145	0.164983	0.459144
respiratory_history_contact_person	0.482015	0.416047	0.784293	0.55845	0.350843	0.462284	0.462284	0.374431	0.496331	0.906127	0.0040952	0.00844314	0.456265	0.150187	0.985711	0.718158	0.428488	0.929653	0.0762135	0.167341	0.824488	0.745296	0.873237	0.0184894	0.980352	0.584674	0.616845	0.971637	0.53223	0.606057	0.799559	0.650152	0.958427	0.360009	0.715923	0.870385	0.479794	0.468717	0.606057	0.144661	0.338472	0.299312	0.271196	0.568827	0.311303	0.79534	0.582155	0.344094	0.607698
symptom_human_sneezing	0.358094	0.301543	0.845579	0.138972	0.676922	0.107039	0.107039	0.194209	0.721143	0.49054	0.826776	0.633252	0.963811	0.00649559	0.979115	0.597822	0.247153	0.605757	0.199592	0.198102	0.74	0.409863	0.696968	0.0264544	0.221206	0.763059	0.360753	0.482938	0.322653	0.450982	0.710537	0.630894	0.731408	0.23647	0.868934	0.512516	0.299929	0.877232	0.900025	1	0.84698	0.852207	0.804581	0.289173	0.0616308	0.163364	0.0286639	0.613621	0.991313
symptom_human_coughing	0.131375	0.047672	0.334782	0.73006	0.245514	0.593507	0.593507	0.268895	0.62774	0.731968	0.157672	0.27473	0.353736	0.00444633	0.143204	0.653241	0.680041	0.175318	0.143204	0.953651	0.810986	0.405315	0.762836	0.134743	0.524877	0.409433	0.558444	0.434272	0.76238	0.520912	0.75195	0.239814	0.174435	0.271724	0.735168	0.983279	0.113081	1	0.66868	0.840118	0.61235	0.550594	0.971985	0.279352	0.00490655	0.234069	0.492446	0.237999	0.717311
symptom_human_bronchitis	0.257134	0.184359	0.986285	0.0369848	0.710537	0.510569	0.510569	0.723839	0.189706	0.672879	0.131847	0.225783	0.766948	0.363302	0.480595	0.885835	0.305201	0.170801	0.480595	0.0659263	0.845138	0.642782		0.121285	0.984424	0.16793		0.161429	0.431384	0.837453	0.919542	0.767657	0.624285	0.690643	0.0979193	0.1552	0.341235	0.680686	0.411868	0.56174	0.782753	0.50053	0.266521	0.421617	0.0688976	0.463353	0.827305	0.707482	0.168938
symptom_human_pneumonia	0.54257	0.00326333	0.64237	0.834835	0.710537	0.510569	0.510569	0.723839	0.189706	0.672879	0.16133	0.159649	0.766948	0.363302	0.480595	0.885835	0.305201	0.170801	0.480595	0.582807	0.457265	0.969188		0.288986	0.544621	0.65418	0.49446	0.47069	0.199223	0.837453	0.919542	0.767657	0.624285	0.690643	0.541142	0.1552	0.341235		0.411868	0.56174	0.782753	0.50053	0.363302	0.421617	0.692234	0.463353	0.827305	0.707482
symptom_human_fever	0.58368	0.81878	0.0670819	0.645481	0.414161	0.0450209	0.0450209	0.47299	0.611912	0.391173	0.743372	0.817359	0.547221	0.0648382	0.728375	0.770588	0.32709	0.520912	0.151983	0.264589	0.13859	0.00918778	1	0.736751	0.0328328	0.16793	0.486738	0.0772758	0.110032	0.676922	0.837453	0.268913	0.259589	0.484572	0.0267546	0.322917	0.0306866	0.468717	0.0124193	1	0.575467	0.401707	0.411868	0.557941	0.473956	0.197851	6.95652e-06	0.0182859	0.541469
symptom_human_headache	0.58368	0.81878	0.0670819	0.645481	0.414161	0.0450209	0.0450209	0.47299	0.611912	0.391173	0.743372	0.817359	0.547221	0.0648382	0.728375	0.770588	0.32709	0.520912	0.151983	0.264589	0.13859	0.00918778	1	0.736751	0.0328328	0.16793	0.486738	0.0772758	0.110032	0.676922	0.837453	0.268913	0.259589	0.484572	0.0267546	0.322917	0.0306866	0.468717	0.0124193	1	0.575467	0.401707	0.411868	0.557941	0.473956	0.197851	6.95652e-06	0.0182859	0.541469
symptom_human_myalgia	0.272512	0.620707	0.00458549	0.813362	0.248287	0.00722366	0.00722366	0.536399	0.893751	0.460045	0.589927	0.50025	0.604045	0.111668	0.990053	0.801634	0.0847434	0.951	0.217119	0.336474	0.0191341	0.00358576	0.371146		0.00333988		0.867243	0.225229	0.168574	0.719611	0.859705	0.150906	0.038249	0.570899	0.114965	0.13544	0.0627563	0.557379	0.03125	0.309941	0.629463	0.9293	0.111668	0.159669	0.692234	0.296405	1.23971e-07	0.00340874	0.607698
symptom_severity	0.334958	0.256709	1	0.766023		0.746886	0.746886		0.113846	0.598161	0.8099	1	0.598161	0.598161	0.300623		1	0.196706	0.429195	0.429195	0.629479	0.208749	1	0.657702	0.811038	0.241982	0.193006	0.23568	0.429195			0.0541138			0.23568	0.0910967	0.0015654	0.494525	0.0157253	0.490153	0.598161	0.490153	1	0.490153	0.273322				0.154638
physician_consultation	0.660663	0.761628	0.378112	0.583593	0.597822	0.532969	0.532969	0.615505	0.700491	0.548426	0.495402	0.910925	0.0269923	0.114257	0.316061	0.83829	0.977202	0.653241	0.316061	0.434941	0.749295	0.554386	0.382893	0.191203	0.158394	0.31522	0.778064	0.62944	0.723954	0.770588	0.885835	0.512263	0.624285	0.0108625	0.38476	0.522473	0.1759		0.770588	0.409493	0.695109	0.338293	0.114257	0.747317	0.692234	0.463353	0.756339	0.593566
flu_vaccination	0.0153282	0.0465076	0.177995	0.938921	0.84698	0.441456	0.441456	0.773269	0.739263	0.297067	0.567819	0.811253	0.525	0.144992	0.15894	0.695109	0.654954	0.233465	0.565205	0.569962	0.908459	0.0966583	0.401818	0.381395	0.38314	0.562209	0.0935254	0.753218	0.783672	0.575467	0.782753	0.149206	0.757785	0.660396	0.556075	0.326979	0.120487	0.526871	0.872877	0.820983	0.451637	0.885451	0.905932	0.557479	0.437309	0.79534	0.582155	0.730817	0.954848
flu_vaccination_contacts	0.0301752	0.233132	0.265234	0.337353	0.139603	0.347153	0.347153	0.0984757	0.119898	0.863153	0.653771	0.801139	0.963811	0.710537	0.979115	0.597822	0.588018	0.155787	0.0466444	0.860689	0.603322	0.269389	0.455984	0.900415	0.468462	0.867635	0.804819	0.482938	0.78028	0.450982	0.710537	0.142284	0.652398	0.23647	0.735168	0.664376	0.378245	0.672837	0.258195	1	0.84698	0.631892	0.10778	0.404953	0.949629	0.334963	0.312224	0.237999	0.516525
chronic_disease_condition	0.1389	0.291155	0.898545	0.283061	0.394216	0.0717193	0.0717193	0.459163	0.872956	0.681764	0.166617	0.424363	0.72389	0.377267	0.825245	0.517937	0.721239	0.595948	0.054947	0.186126	0.464732	0.923977	0.98572	0.370893	0.940127	0.320432	0.959264	0.492951	0.398314	0.355588	0.649217	0.249827	0.703504	0.410522	0.294482	0.539838	0.427168	0.768779	0.328002	0.442188	0.39803	0.191334	0.377267	0.151152	0.169921	0.903441	0.70821	0.37932	0.440566
smoker	0.3807	0.74861	0.00801441	0.0243506	0.120507	0.0438775	0.0438775	0.484995	0.160237	0.54899	0.317363	0.86591	0.335492	0.700351	0.36022	0.384954	0.00932628	0.0936473	0.601571	0.00194154	0.0278375	0.12208	0.446174	0.00337765	0.000950422	0.0115137	0.1056	0.00565095	0.0480561	0.214455	0.541049	0.764781	0.145911	0.582527	0.113729	0.592751	0.288057	0.1562	0.407894	0.152573	0.432044	0.0333123	0.945854	0.242658	0.212805	0.227542	0.188605	0.403009	0.224988
Age_weeks_factor	0.196571	0.389729	0.219151	1.39947e-07	1.5171e-10	1.99316e-05	1.99316e-05	4.01588e-12	0.236236	0.0646159	0.856109	0.223397	0.0143448	0.565377	0.267761	0.796203	0.0723469	0.816731	0.13559	0.553203	0.471652	0.439075	0.0188113	0.752138	0.862474	0.220059	0.900706	0.490697	0.517981	0.177765	0.115862	0.141892	0.455862	0.289578	0.549379	0.0878213	0.805321	0.125094	0.902781	0.379966	0.333664	0.104803	0.684179	0.513378	0.386263	0.00577761	0.89742	0.688226	0.0203046
separation_quarantine_area	0.0031435	0.0470512	0.00958827	0.467928	0.328475	0.0841923	0.0841923	0.284851	0.871285	0.729136	0.894664	0.486293	0.45925	0.129145	0.283866	0.744156	0.0104969	0.423311	0.392805	0.156223	0.00265283	0.00346349	0.219582	0.819161	0.00596153	0.877887	0.0478593	0.057036	0.590314	0.334302	0.86396	0.15781	0.197508	0.182223	0.803921	0.411875	0.698418	0.234905	0.806463	0.637127	0.708532	0.873417	0.280317	0.114852	0.0647367	0.422596	0.638522	0.402133	0.171757
bird_nests	0.00628231	0.628683	0.00694601	0.258236	0.716867	0.707639	0.707639	0.588218	0.695385	0.429111	0.608911	0.277675	0.232255	0.208236	0.0081156	0.309091	0.260724	0.0251488	0.576377	0.0254549	0.00403519	0.129721	0.214298	0.0791387	0.275132	0.111206	0.256926	0.942157	0.0111114	0.84112	0.604334	0.269599	0.158162	0.337078	0.201904	0.199941	0.188542	0.0586742	0.192575	0.00291366	0.610058	0.00344478	0.00023637	3.74739e-05	0.761786	0.0718012	0.807774	0.114011	0.802172
farrowing_piglets_reduced_general_wellbeing	0.287803	0.187815	0.239475	0.435533		0.614987	0.614987	0.875914	0.422926	0.669059	0.0857908	0.0883639	0.763147	0.251899	0.457523	0.912603	0.297371	0.457523	0.129687	0.57685	0.142921	0.197102	1	0.185837	0.258959	0.302872	0.482894	0.184291	0.445957	0.875914		0.815062	0.0242464	0.683443	0.564465	0.637797	0.354322	0.739156	0.195461	0.60209	0.763147	0.552215	0.388561	0.422926	0.709912	0.476422	0.847422	0.71152	0.691109
farrowing_piglets_sneezing	0.962017	0.121925	0.198909	0.824102		0.15466	0.15466	0.397668	0.517659	0.235027	0.326397	0.559332	0.971445	0.79635	0.32918	0.437067	0.308971	0.595635	0.0877375	0.489466	0.379977	0.404688	0.270151	0.485218	0.301608	0.0118759	0.623468	0.0519249	0.157355	0.267969		0.154521	0.674705	0.203114	0.0104742	0.62913	0.751955	0.419681	0.583085	0.0889775	0.548345	0.0242658	0.173243	0.571449	0.769691	0.832623	0.171431	0.84721	0.402934
farrowing_piglets_coughing	0.279516	0.672795	0.0119219	0.180548		0.141249	0.141249	0.649803	0.436787	0.375676	0.447331	0.684211	0.380092	0.239838	0.534339	0.7497	0.951981	0.576687	0.67446	0.290277	0.00302508	0.00169711	0.245246	0.978432	0.00112993	0.282735	0.14436	0.992875	0.978626	0.649803		0.108826	0.217799	0.378238	0.337316	0.077986	0.789096	0.50237	0.428861	0.258405	0.380092	0.460935	0.74746	0.416151	0.887843	0.794862	0.575724	0.280666	0.781887
farrowing_room_temperature	3.86978e-12	0.546619	0.838998	0.975934		0.978107	0.978107	0.291244	0.940359	0.249466	0.947908	0.293215	0.225466	0.716963	0.791159	0.0971061	0.333215	0.901215	0.577806	0.27258	0.757544	0.941262	0.950156	0.882905	0.586618	0.649265	0.354741	0.0294361	0.0976276	0.94593		0.478077	0.40266	0.499078	0.842194	0.0257897	0.0556155	0.0789078	0.932969	0.197417	0.585786	0.470283	0.703915	0.571072	0.738634	0.155196	0.128123	0.445725	0.29657
farrowing_nest_temperature_ok	0.171503	0.525215	0.467831	0.969275		0.797367	0.797367	0.506179	0.424162	0.355062	0.240667	0.767927	0.431012	0.0970555	0.522592	0.0301209	0.636204	0.847648	0.871153	0.800215	0.358125	0.231298	0.854477	0.0842286	0.078506	0.376869	0.720946	0.553467	0.678156	0.506179		0.12663	0.573428	0.644143	0.852653	0.0670995	0.455387	0.197693	0.159628	0.393222	0.00422165	0.323941	0.491343	0.159628	0.718765	0.526852	0.506179	0.504377	0.173716
farrowing_airflow	4.1199e-07	0.110498	0.606086	0.736007		0.697954	0.697954	0.234273	0.600614	0.828082	0.584328	0.804127	0.324516	0.384474	0.2083	0.0985243	0.960758	0.876026	0.979258	0.581223	0.824848	0.709323	0.511368	0.417013	0.354158	0.259931	0.921968	0.829623	0.650426	0.207898		0.362779	0.315608	0.24934	0.433622	0.024189	0.497957	0.0433728	0.90193	0.121916	0.853753	0.200846	0.23164	0.442202	0.998874	0.0471648	0.59724	0.0826159	0.351463
farrowing_air_quality	0.179007	0.344544	0.369205	0.765764		0.174991	0.174991	0.657314	0.48787	0.686528	0.51618	0.992826	0.224769	0.792567	0.326977	0.812752	0.312606	0.456381	0.612319	0.457247	0.108697	0.341112	0.761728	0.904708	0.0968346	0.533952	0.727469	0.611041	0.752217	0.657314		0.82228	0.774208	0.293865	0.405618	0.352084	0.948344	0.506225	0.48787	0.340954	0.0347714	0.570495	0.864911	0.928052	0.108917	0.204681	0.52889	0.884804	0.234459
farrowing_airspace_with_other_agegroup	0.00257871	0.0634324	0.00641728	0.155724		0.139024	0.139024	0.812695	0.450972	0.637116	0.455821	0.623419	0.651637	0.493296	0.797696	0.39551	0.273242	0.540233	0.0790334	0.177638	0.0156919	0.0247838	0.184688	0.345325	0.0975848	0.0839153	0.0752931	0.695238	0.863627	0.27376		0.0174737	0.133689	0.249076	0.0900896	0.00365517	0.313469	0.06959	0.628254	0.501376	0.447318	0.307236	0.028274	0.19529	0.562364	0.0940571	0.0251822	0.239474	0.492893
ai_sows_room_temperature	2.03219e-09	0.0604424	0.232848	0.661867					0.621068	0.118605	0.946458	0.449333	0.129773	0.148998	0.477476	0.105948	0.694619	0.546968	0.0284342	0.235975	0.0811741	0.141643	0.299466	0.634328	0.0901345	0.258228	0.862635	0.182209	0.20424	0.652141		0.55019	0.139559	0.0645945	0.674281	0.0981757	0.279805	0.452538	0.355688	0.382619	0.688182	0.799999	0.835659	0.240794	0.855332	0.173034		0.736102	0.701101
ai_sows_airflow	0.00114646	0.248814	0.140274	0.723752					0.419773	0.165466	0.92701	0.669002	0.579371	0.889076	0.0563247	0.104356	0.623536	0.790347	0.430997	0.655385	0.226592	0.174219	0.366342	0.493167	0.202971	0.189776	0.585726	0.628486	0.879401	0.0879904		0.699834	0.567946	0.714008	0.536104	0.0735764	0.104315	0.0496609	0.718437	0.190511	0.298518	0.554052	0.161012	0.214748	0.272245	0.00072912		0.434355	0.106295
ai_sows_air_quality	0.742759	0.16415	0.0900384	0.298392					0.0627035	0.638567	0.7073	0.838085	0.652096	0.665758	0.186044	0.780467	0.166086	0.214326	0.0442035	0.121873	0.0715772	0.0600618	0.333303	0.619275	0.0148831	0.736481	0.00460274	0.953094	0.133254	0.361313		0.57821	0.416218	0.966149	0.356145	0.0221905	0.378727	0.389513	0.0311873	0.0484493	0.143824	0.223969	0.46694	0.342767	0.255124	0.703498	0.780467	0.409766	0.967173
ai_airspace_with_other_agegroup	0.0436204	0.875827	0.362794	0.10292					0.657469	0.17248	0.775555	0.0869755	0.621089	0.238211	0.000512231	0.0263786	0.721424	0.713209	0.336799	0.439887	0.181494	0.321849	0.947011	0.148267	0.259337	0.624951	0.990581	0.791405	0.102701	0.521301		0.568246	0.470266	0.248067	0.754766	0.873481	0.475739	0.4086	0.0227024	0.141567	0.223097	0.290642	0.252898	0.448449	0.245199	0.723396	0.521301	0.00605301	0.430375
gestation_sows_qm_per_animal	0.072632	0.313484	0.118224	0.444312	0.832528	0.406581	0.406581		0.416683	0.191254	0.526811	0.103631	0.705442	0.292075	0.0472049	0.396513	0.254974	0.827799	0.115254	0.270015	0.267724	0.117069	0.191653	0.780266	0.126873	0.403343	0.464124	0.671293	0.533469	0.178028		0.0481803	0.455319	0.0773014	0.913533	0.68972	0.160772	0.510459	0.711153	4.43681e-05	0.20802	0.000160829	0.00378824	0.267325	0.363468	0.0977287	0.942608	0.444344	0.754746
gestation_sows_animals_per_water_source	0.0723539	0.0975836	0.0507402	0.177279	0.155262	0.130103	0.130103		0.340515	0.124867	0.55286	0.480773	0.0836106	0.763378	0.57466	0.706567	0.852173	0.637546	0.782632	0.151785	0.00645711	0.0259798	0.151539	0.536549	0.0129336	0.991438	0.342992	0.00191557	0.0755363	0.124368		0.223246	0.166368	0.144866	0.456738	0.654436	0.299572	0.208562	0.69851	0.00249708	0.0951306	0.0564394	0.258612	0.306723	0.928564	0.300634	0.0105691	0.0124315	0.142163
gestation_sows_room_temperature	8.56186e-12	0.00848803	0.474455	0.755799	0.214111	0.318728	0.318728		0.301723	0.0361288	0.928734	0.929005	0.16928	0.731959	0.889811	0.112343	0.86407	0.811583	0.0703826	0.260969	0.377936	0.398617	0.710402	0.72399	0.185683	0.815633	0.725991	0.124469	0.117535	0.574939		0.592114	0.421604	0.333029	0.740734	0.123731	0.191015	0.415001	0.597605	0.190755	0.755726	0.340927	0.400409	0.480076	0.793762	0.269803	0.0635526	0.266023	0.666183
gestation_sows_airflow	0.00227451	0.105245	0.355209	0.172773	0.374184	0.671039	0.671039		0.821985	0.852511	0.141441	0.0849603	0.879743	0.461741	0.96288	0.234777	0.890871	0.063822	0.171179	0.653989	0.585124	0.347228	0.395598	0.557655	0.148232	0.358523	0.349996	0.156817	0.920149	0.554326		0.392494	0.855671	0.0497932	0.866359	0.681473	0.0794718	0.661702	0.777865	0.212192	0.136357	0.760634	0.0464138	0.175133	0.0632319	0.0698223	0.848668	0.95141	0.0783609
gestation_sows_air_quality	0.229319	0.381151	0.0112331	0.732679	0.710378	0.699741	0.699741		0.996816	0.16585	0.644003	0.850707	0.00143663	0.171111	0.874992	0.710378	0.0706393	0.533383	0.300785	0.193592	0.0312515	0.0333511	0.0907443	0.901979	0.0296883	0.909414	0.702825	0.547517	0.7017	0.840783		0.0395056	0.016353	0.907107	0.4232	0.166646	0.171111	0.297739	0.0905826	0.000425169	0.680747	0.00508565	0.0951628	0.409416	0.545729	0.112278	0.239745	0.27772	0.583847
gestation_sows_airspace_with_other_agegroup	0.246128	0.287104	0.0730302	0.477218	0.339521	0.126814	0.126814		0.614058	0.809012	0.230827	0.663257	0.46345	0.138218	0.00683254	0.291887	0.602039	0.171703	0.668597	0.13941	0.0672256	0.208895	0.495255	0.577183	0.217365	0.0438501	0.437208	0.808862	0.282612	0.597928		0.603696	0.15849	0.288993	0.0889539	0.0266613	0.361865	0.445886	0.0107625	0.0962917	0.527114	0.0202709	0.043357	0.212974	0.534391	0.487456	0.142048	0.000390501	0.612143
weaners_reduced_general_wellbeing	0.290968	0.333385	0.985417	0.860258	0.792923	0.556076	0.556076	0.811653	0.417939	0.012089	0.0855479	0.0878456	0.759123	0.263284	0.470126	0.882159	0.304427	0.171663	0.491249	0.0689468	0.739795	0.757245	0.433938	0.278076	0.984424	0.65418		0.171663	0.417939	0.855158	0.91697	0.78802	0.624285	0.690643	0.541142	0.214374	0.288057	0.7544	0.407573	0.601209	0.77551	0.534164	0.386886	0.191787	0.692234	0.463353	0.827305	0.707482	0.690645
weaners_sneezing	0.0259984	0.436639	0.263445	0.662952	0.215816	0.119627	0.119627	0.80121	0.947754	0.00017614	0.80916	0.645376	0.32319	0.696315	0.0230189	0.307363	0.278082	0.424668	0.683125	0.414845	0.201046	0.213991	0.60819	0.288775	0.214746	0.549627	0.447479	0.269409	0.211179	0.478914	0.94147	0.596552	0.499273	0.753003	0.796572	0.608578	0.81524	0.888795	0.951043	0.383513	0.527446	0.463199	0.708853	0.615071	0.365003	0.208329	0.272154	0.514869	0.444098
weaners_coughing	0.279148	0.422543	0.98572	0.533177	0.48984	0.684269	0.684269	0.67158	0.915439	3.57212e-13	0.488076	0.959764	0.587376	0.440857	0.266074	0.880932	0.986201	0.737475	0.546261	0.156577	0.718837	0.991897	0.398549	0.341235	0.90545	0.478056	0.44261	0.320034	0.592143	0.657832	0.473181	0.340845	0.407664	0.692561	0.931287	0.774301	0.476032	0.961503	0.96136	0.743269	0.564057	0.91534	0.599598	0.985732	0.308565	0.306922	0.635798	0.0614128	0.0365618
weaners_discharge	0.808509	0.712851	0.638576	0.57996	0.645759	0.30265	0.30265	0.676497	0.828039	0.00705252	0.680797	0.420716	0.117353	0.0501411	0.205984	0.795209	0.532374	0.947861	0.957281	0.0720621	0.647966	0.564744	0.931742	0.595832	0.793073	0.430335	0.736849	0.0166939	0.156104	0.749251	0.855158	0.53091	0.389079	0.00597274	0.800425	0.092812	0.623374	0.581083	0.147027	0.360101	0.617542	0.276366	0.129751	0.283824	0.245587	0.23458	0.702289	0.256189	0.470613
weaners_qm_per_animal	0.257892	0.576189	0.0371773	0.323499	0.0094431	0.766464	0.766464	0.0670862	0.566784	0.469083	0.159384	0.00190944	0.101144	0.708555	0.962099	0.347992	0.403765	0.705761	0.473045	0.582318	0.356038	0.0613331	0.359306	0.910263	0.242282	0.914488	0.000188146	0.254204	0.533369	0.147211	0.399235	0.457504	0.403294	0.814215	0.318208	0.273279	0.061731	0.635537	0.405806	0.843693	0.0691469	0.899849	0.289919	0.652346	0.173747	0.76579	0.016994	0.311823	0.176815
weaners_animals_per_feeding_site_factor	0.0440424	0.337403	0.279936	0.3775	0.711346	0.459135	0.459135	0.732517	0.371614	0.537769	0.930268	0.443741	0.555219	0.989292	0.171235	0.130518	0.219551	0.487129	0.309682	0.650549	0.697451	0.408803	0.605226	0.615931	0.329787	0.517148	0.220132	0.0134784	0.104017	0.75644	0.475818	0.199233	0.433095	0.110009	0.921875	0.804269	0.202301	0.392692	0.0593414	0.219639	0.243457	0.152891	0.459892	0.0445615	0.186862	0.146449	0.493017	0.354674	0.35211
weaners_animals_per_water_source	0.131259	0.710188	0.583932	0.959307	0.987745	0.0585929	0.0585929	0.609585	0.853647	0.201161	0.696463	0.438235	0.308295	0.266936	0.589714	0.442003	0.892448	0.451798	0.846696	0.350631	0.402109	0.862083	0.863739	0.283247	0.944337	0.932759	0.78093	0.270886	0.902129	0.923419	0.956219	0.522826	0.993841	0.850828	0.245764	0.903045	0.11749	0.348646	0.676546	0.281567	0.524029	0.893158	0.428859	0.573034	0.822982	0.682912	0.937333	0.94638	0.34949
weaners_room_temperature	3.78544e-10	0.0139244	0.912212	0.617279	0.0894115	0.197844	0.197844	0.465541	0.825756	0.314101	0.722488	0.600774	0.210048	0.55396	0.850569	0.541019	0.550761	0.256983	0.233978	0.744886	0.753643	0.663668	0.811436	0.189841	0.695	0.362842	0.828978	0.355189	0.278379	0.119977	0.130404	0.696391	0.818258	0.0610771	0.564169	0.301516	0.463693	0.815216	0.822235	0.342111	0.84221	0.490499	0.953193	0.171701	0.750059	0.616204	0.0993482	0.831302	0.877535
weaners_airflow	2.56578e-11	0.763268	0.204688	0.420142	0.615392	0.603622	0.603622	0.836725	0.42176	0.733016	0.255901	0.338387	0.385603	0.565675	0.221841	0.241794	0.505002	0.278236	0.515659	0.838372	0.778929	0.660656	0.0690905	0.274992	0.409889	0.200479	0.840238	0.433818	0.844034	0.898391	0.142085	0.341307	0.934007	0.111722	0.67899	0.0856314	0.779206	0.238706	0.268216	0.285453	0.139191	0.292448	0.237184	0.184123	0.339188	0.208499	0.36728	0.133788	0.329534
weaners_air_quality	0.714529	0.198529	0.867588	0.809739	0.688605	0.751515	0.751515	0.622866	0.174979	0.952692	0.885712	0.563034	0.0703312	0.438939	0.729647	0.823657	0.154144	0.184234	0.148137	0.30933	0.622531	0.75016	0.348711	0.893825	0.35216	0.552702	0.362908	0.246255	0.564435	0.745128	0.908503	0.580354	0.269484	0.405222	0.300871	2.18366e-05	0.597077	0.769385	0.845858	0.959013	0.589037	0.432703	0.363401	0.593628	0.0699156	0.211678	0.676446	0.487279	0.706614
weaners_airspace_with_other_agegroup	0.47973	0.00277967	0.00142739	0.345893	0.110011	0.265139	0.265139	0.968448	0.558666	0.425332	0.209572	0.56401	0.213432	0.875439	0.547167	0.438125	0.165913	0.020203	0.20033	0.379563	0.0128825	0.0150446	0.129787	0.449183	0.0396857	0.0115869	0.377748	0.984281	0.961709	0.728241	0.136026	0.323128	0.138726	0.0667305	0.102087	0.405652	0.0461935	0.178614	0.0776976	0.506171	0.210944	0.71485	0.0450508	0.468435	0.101364	0.0609066	0.248852	0.11063	0.287081
fattening_pigs_reduced_general_wellbeing	0.394708	0.847776	0.105473	0.884466	0.599239	0.405036	0.405036	0.599239	0.831251	0.698992	0.940831	0.524683	0.727267	0.363649	0.44671		0.260705	0.405036	0.425825	0.576334	0.192893	0.135605	0.145155	0.107421	0.193544	0.302233		0.199486	0.488903	0.881525		0.394708	0.519536	0.689939	0.482444	0.342802	0.310858	0.647091	0.301814	0.488903	0.727267	0.44671	0.281244	0.219793	0.67781	0.50551	2.22523e-05	0.019263	0.684941
fattening_pigs_sneezing	0.43138	0.00243982	0.686013	0.0926146	0.0709736	0.137157	0.137157	0.0709736		0.846645	0.254806	0.161651	0.357063	0.0429731	0.230308		0.394616	0.199206	0.870194	0.357063			0.0139727				0.350624	0.137157	0.0709736	0.204237		0.0690595				#NUM!		5.60289e-09	0.406506	0.000505316		0.00709622	0.000505316	0.237363	#NUM!				0.0574344
fattening_pigs_coughing	3.75736e-05	0.866602	0.827936	0.282534	0.261791	0.348309	0.348309	0.261791		0.00182723	0.0542904	0.971549	0.553591	0.261791	0.444156		0.261791	0.348309	0.114657	0.120095			0.548729				0.147856	0.348309	0.661634	0.689732		0.396673				#NUM!		0.64439	0.183555	0.058178		0.114657	0.058178	1	#NUM!				0.857558
fattening_pigs_qm_per_animal	0.0759223	0.0477473	0.991813	0.476105	0.0969332	0.232488	0.232488	0.0736269	0.180891	0.110745	0.185118	0.0504664	0.917067	0.913228	0.071668		0.450673	0.488289	0.567465	0.387147	0.473959	0.63756	0.231597	0.262018	0.968794	0.763915	0.439676	0.155029	0.13092	0.232078		0.633905	0.260034	0.473696	0.566534	0.576963	0.60598	0.0900791	0.17229	0.0322876	0.638965	0.00196822	0.229055	0.460939	0.805412	0.674874	0.427916	0.859877	0.373087
fattening_pigs_feeding_site_per_animal_factor	0.493082	0.212239	0.596937	1.89476e-12	3.06141e-05	0.0788915	0.0788915	0.00164369	5.51427e-08	0.364415	0.322617	0.113065	0.499963	0.944148	0.952924	0.874789	0.73884	0.580732	0.718851	0.485999	0.795274	0.56502	0.000211874	0.013056	0.358011	0.465318	0.721729	0.5156	0.298852	0.913579	0.970529	0.677076	0.298167	0.635767	0.475374	0.409665	0.283082	0.610922	0.211517	0.0449453	0.0217393	0.133983	0.178929	0.432564	0.0296472	0.727061	0.864631	0.744593	0.661624
fattening_pigs_animals_per_water_source	0.785099	0.362267	0.917564	0.935584	0.83731	0.408192	0.408192	0.671688	0.774652	0.0391578	0.858565	0.198367	0.303985	0.458312	0.306626		0.414314	0.0247673	0.581051	0.534302	0.353085	0.774195	0.502426	0.70902	0.787604	0.8981	0.229561	0.837347	0.865798	0.827126		0.815081	0.689118	0.236734	0.642998	0.015019	0.217206	0.149338	0.207224	0.0437353	0.891616	0.0417978	0.576348	0.327598	0.803312	0.672382	0.369607	0.527385	0.96692
fattening_pigs_room_temperature	4.3263e-05	0.131704	0.922686	0.882901	0.371193	0.840453	0.840453	0.444032	0.798714	0.350206	0.292081	0.789934	0.0897491	0.780192	0.269162		0.903875	0.587387	0.0577012	0.961994	0.528678	0.678329	0.564427	0.93185	0.427337	0.842087	0.262043	0.183241	0.176601			0.99826	0.755005	0.325803	0.872045	0.773343	0.436661	0.628588	0.611804	0.0423269	0.437193	0.0144752	0.385569	0.796905	0.542246	0.932533	0.267198	0.559138	0.794996
fattening_pigs_airflow	0.000616428	0.471875	0.366955	0.912779	0.78954	0.670446	0.670446	0.503499	0.282309	0.968937	0.0286007	0.0762755	0.16641	0.454607	0.828468		0.400965	0.685648	0.7018	0.776711	0.470666	0.802824	0.0379116	0.439942	0.560379	0.161062	0.763288	0.717862	0.491622			0.100818	0.755401	0.240694	0.252721	0.13609	0.604427	0.0315731	0.265085	0.888249	0.561769	0.742842	0.358174	0.977212	0.53857	0.87161	0.448553	0.607	0.0566023
fattening_pigs_air_quality	0.54633	0.513615	0.451995	0.857106	0.343323	0.274257	0.274257	0.822347	0.612882	0.714251	0.964947	0.229987	0.0273926	0.405207	0.219357		0.585342	0.491753	0.155656	0.409142	0.479589	0.133175	0.817124	0.845544	0.0518496	0.548127	0.469473	0.204005	0.0963692	0.787045		0.252543	0.066759	0.432073	0.800497	0.245514	0.83095	0.397709	0.456041	0.245423	0.622108	0.140853	0.0762428	0.22575	0.568037	0.782462	0.676019	0.67745	0.100799
fattening_pigs_airspace_with_other_agegroup	0.297661	0.404923	0.151915	2.10822e-08	5.14993e-09	0.000520913	0.000520913	5.37118e-09	0.140853	0.790045	0.651994	0.648054	0.0561978	0.315309	0.240206		0.596676	0.273669	0.0874796	0.456931	0.192828	0.751361	0.00518101	0.205843	0.910214	0.533417	0.0345495	0.0511169	0.030718	0.229492		0.916301	0.423144	0.292663	0.606418	0.147779	0.429062	0.0403834	0.766519	0.0859312	0.172027	0.0703779	0.00512344	0.229169	0.360442	0.356203	0.0372953	0.0260699	0.485745
report_killed_weaners	0.783382	0.737847	0.108548	0.690989	0.248287	0.898211	0.898211	0.536399	0.893751	0.460045	0.228778	0.148113	0.604045	0.680036	0.217119	0.801634	0.0847434	0.951	0.990053	0.66587	0.110648	0.643545	0.425698	0.249871	0.559406	0.15091	0.867243	0.980255	0.298973	0.00847557	1.09777e-08	0.717733	0.259589	0.125976	0.457841	0.615191	0.623374	0.680686	0.810858	0.735025	0.629463	0.9293	0.680036	0.838106	0.473956	0.296405	0.756339	0.510948	0.683145
report_killed_fattening_pigs	0.550984	0.368332	0.941565	0.082295	0.0948151	0.532969	0.532969	0.0749719	0.700491	0.548426	0.0247606	0.0517088	0.673563	0.196291	0.316061	0.83829	0.144997	0.051557	0.605517	0.359378	0.845138	0.642782	0.146148	0.121285	0.984424	0.16793	0.279163	0.62944	0.263395	0.770588	0.885835	0.52538	0.624285	0.690643	0.0979193	0.1552	0.341235	0.142418	0.243443	0.409493	0.695109	0.557284	0.114257	0.747317	0.0688976	0.463353	0.827305	0.707482	0.0269235
report_killed_young_sows	0.386977	0.366147	0.931505	0.834835	0.710537	0.510569	0.510569	0.723839	0.441171	0.672879	0.122993	0.121488	0.766948	0.266521	0.480595	0.885835	0.305201	0.170801	0.480595	0.582807	0.653096	0.523411	0.286834	0.441484	0.493839	0.65418	0.49446	0.47069	0.431384	0.837453	0.919542	0.767657	0.624285	0.690643	0.541142	0.649251	0.341235	0.680686	0.411868	0.0817228	0.782753	0.133762	0.266521	0.421617	0.0688976	0.463353	0.827305	0.707482	0.683145
report_killed_old_sows	0.386977	0.366147	0.931505	0.834835	0.710537	0.510569	0.510569	0.723839	0.441171	0.672879	0.122993	0.121488	0.766948	0.266521	0.480595	0.885835	0.305201	0.170801	0.480595	0.582807	0.653096	0.523411	0.286834	0.441484	0.493839	0.65418	0.49446	0.47069	0.431384	0.837453	0.919542	0.767657	0.624285	0.690643	0.541142	0.649251	0.341235	0.680686	0.411868	0.0817228	0.782753	0.133762	0.266521	0.421617	0.0688976	0.463353	0.827305	0.707482	0.683145
[truncated: 121 more columns]

## Sheet: Corr_All_df3_N
	season_sampling	canton_factor	herdsize	production_type_factor	Farrowing_on_farm	Isemination_on_farm	Gestation_on_farm	Weaners_on_farm	Fattening_on_farm	respiratory_signs	rectal_temperature_max	rectal_temperature_avg	horses_closeby	dogs_closeby	chicken_closeby	turkey_closeby	cattle_closeby	cats_closeby	proximity_to_other_pig_herd	proximity_to_other_poultry_herd	number_suckling_piglets	number_weaners	number_fattening_pigs	number_young_sows	number_old_sows	number_boars	number_of_origins	quarantine_concept	quarantine_in_herd_contact	herds_of_origin_respiratory_symptoms	herds_of_origin_influenza_diagnosis	production_cycle	mode_stable_occupation_ai_centre	mode_stable_occupation_gestation_stable	mode_stable_occupation_farrowing_stable	cross_fostering_farrowing_stable	mode_stable_occupation_weaner_stable	mode_stable_occupation_fattening_stable	passing_through_other_age_group	outside_area	outside_area_contact_poultry	outside_area_contact_wild_birds	outside_area_contact_wild_boars	contact_bird_in_stable	cleaning_ai_centre	cleaning_gestation_stable	cleaning_farrowing_stable	cleaning_weaner_stable	cleaning_fattening_stable
season_sampling	100	100	100	100	100	100	100	100	100	100	99	99	100	100	100	100	100	100	100	100	88	89	63	72	88	70	87	100	100	100	100	100	68	74	89	89	91	63	100	100	100	100	100	100	69	75	89	90	63
canton_factor	100	100	100	100	100	100	100	100	100	100	99	99	100	100	100	100	100	100	100	100	88	89	63	72	88	70	87	100	100	100	100	100	68	74	89	89	91	63	100	100	100	100	100	100	69	75	89	90	63
herdsize	100	100	100	100	100	100	100	100	100	100	99	99	100	100	100	100	100	100	100	100	88	89	63	72	88	70	87	100	100	100	100	100	68	74	89	89	91	63	100	100	100	100	100	100	69	75	89	90	63
production_type_factor	100	100	100	100	100	100	100	100	100	100	99	99	100	100	100	100	100	100	100	100	88	89	63	72	88	70	87	100	100	100	100	100	68	74	89	89	91	63	100	100	100	100	100	100	69	75	89	90	63
Farrowing_on_farm	100	100	100	100	100	100	100	100	100	100	99	99	100	100	100	100	100	100	100	100	88	89	63	72	88	70	87	100	100	100	100	100	68	74	89	89	91	63	100	100	100	100	100	100	69	75	89	90	63
Isemination_on_farm	100	100	100	100	100	100	100	100	100	100	99	99	100	100	100	100	100	100	100	100	88	89	63	72	88	70	87	100	100	100	100	100	68	74	89	89	91	63	100	100	100	100	100	100	69	75	89	90	63
Gestation_on_farm	100	100	100	100	100	100	100	100	100	100	99	99	100	100	100	100	100	100	100	100	88	89	63	72	88	70	87	100	100	100	100	100	68	74	89	89	91	63	100	100	100	100	100	100	69	75	89	90	63
Weaners_on_farm	100	100	100	100	100	100	100	100	100	100	99	99	100	100	100	100	100	100	100	100	88	89	63	72	88	70	87	100	100	100	100	100	68	74	89	89	91	63	100	100	100	100	100	100	69	75	89	90	63
Fattening_on_farm	100	100	100	100	100	100	100	100	100	100	99	99	100	100	100	100	100	100	100	100	88	89	63	72	88	70	87	100	100	100	100	100	68	74	89	89	91	63	100	100	100	100	100	100	69	75	89	90	63
respiratory_signs	100	100	100	100	100	100	100	100	100	100	99	99	100	100	100	100	100	100	100	100	88	89	63	72	88	70	87	100	100	100	100	100	68	74	89	89	91	63	100	100	100	100	100	100	69	75	89	90	63
rectal_temperature_max	99	99	99	99	99	99	99	99	99	99	99	99	99	99	99	99	99	99	99	99	87	88	62	72	87	69	86	99	99	99	99	99	67	73	88	88	90	62	99	99	99	99	99	99	68	74	88	89	62
rectal_temperature_avg	99	99	99	99	99	99	99	99	99	99	99	99	99	99	99	99	99	99	99	99	87	88	62	72	87	69	86	99	99	99	99	99	67	73	88	88	90	62	99	99	99	99	99	99	68	74	88	89	62
horses_closeby	100	100	100	100	100	100	100	100	100	100	99	99	100	100	100	100	100	100	100	100	88	89	63	72	88	70	87	100	100	100	100	100	68	74	89	89	91	63	100	100	100	100	100	100	69	75	89	90	63
dogs_closeby	100	100	100	100	100	100	100	100	100	100	99	99	100	100	100	100	100	100	100	100	88	89	63	72	88	70	87	100	100	100	100	100	68	74	89	89	91	63	100	100	100	100	100	100	69	75	89	90	63
chicken_closeby	100	100	100	100	100	100	100	100	100	100	99	99	100	100	100	100	100	100	100	100	88	89	63	72	88	70	87	100	100	100	100	100	68	74	89	89	91	63	100	100	100	100	100	100	69	75	89	90	63
turkey_closeby	100	100	100	100	100	100	100	100	100	100	99	99	100	100	100	100	100	100	100	100	88	89	63	72	88	70	87	100	100	100	100	100	68	74	89	89	91	63	100	100	100	100	100	100	69	75	89	90	63
cattle_closeby	100	100	100	100	100	100	100	100	100	100	99	99	100	100	100	100	100	100	100	100	88	89	63	72	88	70	87	100	100	100	100	100	68	74	89	89	91	63	100	100	100	100	100	100	69	75	89	90	63
cats_closeby	100	100	100	100	100	100	100	100	100	100	99	99	100	100	100	100	100	100	100	100	88	89	63	72	88	70	87	100	100	100	100	100	68	74	89	89	91	63	100	100	100	100	100	100	69	75	89	90	63
proximity_to_other_pig_herd	100	100	100	100	100	100	100	100	100	100	99	99	100	100	100	100	100	100	100	100	88	89	63	72	88	70	87	100	100	100	100	100	68	74	89	89	91	63	100	100	100	100	100	100	69	75	89	90	63
proximity_to_other_poultry_herd	100	100	100	100	100	100	100	100	100	100	99	99	100	100	100	100	100	100	100	100	88	89	63	72	88	70	87	100	100	100	100	100	68	74	89	89	91	63	100	100	100	100	100	100	69	75	89	90	63
number_suckling_piglets	88	88	88	88	88	88	88	88	88	88	87	87	88	88	88	88	88	88	88	88	88	86	53	72	87	70	75	88	88	88	88	88	68	73	88	88	88	53	88	88	88	88	88	88	69	74	88	87	52
number_weaners	89	89	89	89	89	89	89	89	89	89	88	88	89	89	89	89	89	89	89	89	86	89	52	71	87	69	77	89	89	89	89	89	67	73	87	87	89	53	89	89	89	89	89	89	68	74	87	88	53
number_fattening_pigs	63	63	63	63	63	63	63	63	63	63	62	62	63	63	63	63	63	63	63	63	53	52	63	42	52	42	53	63	63	63	63	63	42	44	53	53	54	57	63	63	63	63	63	63	42	44	53	54	57
number_young_sows	72	72	72	72	72	72	72	72	72	72	72	72	72	72	72	72	72	72	72	72	72	71	42	72	71	63	62	72	72	72	72	72	60	65	72	72	72	42	72	72	72	72	72	72	61	65	72	72	42
number_old_sows	88	88	88	88	88	88	88	88	88	88	87	87	88	88	88	88	88	88	88	88	87	87	52	71	88	70	75	88	88	88	88	88	68	74	88	88	88	53	88	88	88	88	88	88	69	75	88	87	53
number_boars	70	70	70	70	70	70	70	70	70	70	69	69	70	70	70	70	70	70	70	70	70	69	42	63	70	70	57	70	70	70	70	70	65	70	70	70	70	42	70	70	70	70	70	70	66	70	70	70	42
number_of_origins	87	87	87	87	87	87	87	87	87	87	86	86	87	87	87	87	87	87	87	87	75	77	53	62	75	57	87	87	87	87	87	87	56	61	76	76	78	52	87	87	87	87	87	87	57	62	76	77	52
quarantine_concept	100	100	100	100	100	100	100	100	100	100	99	99	100	100	100	100	100	100	100	100	88	89	63	72	88	70	87	100	100	100	100	100	68	74	89	89	91	63	100	100	100	100	100	100	69	75	89	90	63
quarantine_in_herd_contact	100	100	100	100	100	100	100	100	100	100	99	99	100	100	100	100	100	100	100	100	88	89	63	72	88	70	87	100	100	100	100	100	68	74	89	89	91	63	100	100	100	100	100	100	69	75	89	90	63
herds_of_origin_respiratory_symptoms	100	100	100	100	100	100	100	100	100	100	99	99	100	100	100	100	100	100	100	100	88	89	63	72	88	70	87	100	100	100	100	100	68	74	89	89	91	63	100	100	100	100	100	100	69	75	89	90	63
herds_of_origin_influenza_diagnosis	100	100	100	100	100	100	100	100	100	100	99	99	100	100	100	100	100	100	100	100	88	89	63	72	88	70	87	100	100	100	100	100	68	74	89	89	91	63	100	100	100	100	100	100	69	75	89	90	63
production_cycle	100	100	100	100	100	100	100	100	100	100	99	99	100	100	100	100	100	100	100	100	88	89	63	72	88	70	87	100	100	100	100	100	68	74	89	89	91	63	100	100	100	100	100	100	69	75	89	90	63
mode_stable_occupation_ai_centre	68	68	68	68	68	68	68	68	68	68	67	67	68	68	68	68	68	68	68	68	68	67	42	60	68	65	56	68	68	68	68	68	68	68	68	68	68	42	68	68	68	68	68	68	68	68	68	68	42
mode_stable_occupation_gestation_stable	74	74	74	74	74	74	74	74	74	74	73	73	74	74	74	74	74	74	74	74	73	73	44	65	74	70	61	74	74	74	74	74	68	74	74	74	74	44	74	74	74	74	74	74	69	74	74	74	45
mode_stable_occupation_farrowing_stable	89	89	89	89	89	89	89	89	89	89	88	88	89	89	89	89	89	89	89	89	88	87	53	72	88	70	76	89	89	89	89	89	68	74	89	89	89	53	89	89	89	89	89	89	69	75	89	88	53
cross_fostering_farrowing_stable	89	89	89	89	89	89	89	89	89	89	88	88	89	89	89	89	89	89	89	89	88	87	53	72	88	70	76	89	89	89	89	89	68	74	89	89	89	53	89	89	89	89	89	89	69	75	89	88	53
mode_stable_occupation_weaner_stable	91	91	91	91	91	91	91	91	91	91	90	90	91	91	91	91	91	91	91	91	88	89	54	72	88	70	78	91	91	91	91	91	68	74	89	89	91	54	91	91	91	91	91	91	69	75	89	90	54
mode_stable_occupation_fattening_stable	63	63	63	63	63	63	63	63	63	63	62	62	63	63	63	63	63	63	63	63	53	53	57	42	53	42	52	63	63	63	63	63	42	44	53	53	54	63	63	63	63	63	63	63	42	45	53	53	60
passing_through_other_age_group	100	100	100	100	100	100	100	100	100	100	99	99	100	100	100	100	100	100	100	100	88	89	63	72	88	70	87	100	100	100	100	100	68	74	89	89	91	63	100	100	100	100	100	100	69	75	89	90	63
outside_area	100	100	100	100	100	100	100	100	100	100	99	99	100	100	100	100	100	100	100	100	88	89	63	72	88	70	87	100	100	100	100	100	68	74	89	89	91	63	100	100	100	100	100	100	69	75	89	90	63
outside_area_contact_poultry	100	100	100	100	100	100	100	100	100	100	99	99	100	100	100	100	100	100	100	100	88	89	63	72	88	70	87	100	100	100	100	100	68	74	89	89	91	63	100	100	100	100	100	100	69	75	89	90	63
outside_area_contact_wild_birds	100	100	100	100	100	100	100	100	100	100	99	99	100	100	100	100	100	100	100	100	88	89	63	72	88	70	87	100	100	100	100	100	68	74	89	89	91	63	100	100	100	100	100	100	69	75	89	90	63
outside_area_contact_wild_boars	100	100	100	100	100	100	100	100	100	100	99	99	100	100	100	100	100	100	100	100	88	89	63	72	88	70	87	100	100	100	100	100	68	74	89	89	91	63	100	100	100	100	100	100	69	75	89	90	63
contact_bird_in_stable	100	100	100	100	100	100	100	100	100	100	99	99	100	100	100	100	100	100	100	100	88	89	63	72	88	70	87	100	100	100	100	100	68	74	89	89	91	63	100	100	100	100	100	100	69	75	89	90	63
cleaning_ai_centre	69	69	69	69	69	69	69	69	69	69	68	68	69	69	69	69	69	69	69	69	69	68	42	61	69	66	57	69	69	69	69	69	68	69	69	69	69	42	69	69	69	69	69	69	69	69	69	69	42
cleaning_gestation_stable	75	75	75	75	75	75	75	75	75	75	74	74	75	75	75	75	75	75	75	75	74	74	44	65	75	70	62	75	75	75	75	75	68	74	75	75	75	45	75	75	75	75	75	75	69	75	75	74	45
cleaning_farrowing_stable	89	89	89	89	89	89	89	89	89	89	88	88	89	89	89	89	89	89	89	89	88	87	53	72	88	70	76	89	89	89	89	89	68	74	89	89	89	53	89	89	89	89	89	89	69	75	89	88	53
cleaning_weaner_stable	90	90	90	90	90	90	90	90	90	90	89	89	90	90	90	90	90	90	90	90	87	88	54	72	87	70	77	90	90	90	90	90	68	74	88	88	90	53	90	90	90	90	90	90	69	74	88	90	54
cleaning_fattening_stable	63	63	63	63	63	63	63	63	63	63	62	62	63	63	63	63	63	63	63	63	52	53	57	42	53	42	52	63	63	63	63	63	42	45	53	53	54	60	63	63	63	63	63	63	42	45	53	54	63
cleaning_quarantine	24	24	24	24	24	24	24	24	24	24	24	24	24	24	24	24	24	24	24	24	22	22	20	22	22	21	24	24	24	24	24	24	20	22	22	22	22	21	24	24	24	24	24	24	20	22	22	22	21
disinfection_ai_centre	69	69	69	69	69	69	69	69	69	69	68	68	69	69	69	69	69	69	69	69	69	68	42	61	69	66	57	69	69	69	69	69	68	69	69	69	69	42	69	69	69	69	69	69	69	69	69	69	42
disinfection_gestation_stable	75	75	75	75	75	75	75	75	75	75	74	74	75	75	75	75	75	75	75	75	74	74	44	65	75	70	62	75	75	75	75	75	68	74	75	75	75	45	75	75	75	75	75	75	69	75	75	74	45
disinfection_farrowing_stable	90	90	90	90	90	90	90	90	90	90	89	89	90	90	90	90	90	90	90	90	88	88	54	72	88	70	77	90	90	90	90	90	68	74	89	89	90	54	90	90	90	90	90	90	69	75	89	89	54
disinfection_weaner_stable	90	90	90	90	90	90	90	90	90	90	89	89	90	90	90	90	90	90	90	90	87	88	54	72	87	70	77	90	90	90	90	90	68	74	88	88	90	53	90	90	90	90	90	90	69	74	88	90	54
disinfection_fattening_stable	63	63	63	63	63	63	63	63	63	63	62	62	63	63	63	63	63	63	63	63	53	53	56	43	54	43	52	63	63	63	63	63	43	46	54	54	54	60	63	63	63	63	63	63	43	46	54	54	62
disinfection_quarantine	24	24	24	24	24	24	24	24	24	24	24	24	24	24	24	24	24	24	24	24	22	22	20	22	22	21	24	24	24	24	24	24	20	22	22	22	22	21	24	24	24	24	24	24	20	22	22	22	21
drying_ai_centre	69	69	69	69	69	69	69	69	69	69	68	68	69	69	69	69	69	69	69	69	69	68	42	61	69	66	57	69	69	69	69	69	68	69	69	69	69	42	69	69	69	69	69	69	69	69	69	69	42
drying_gestation_stable	75	75	75	75	75	75	75	75	75	75	74	74	75	75	75	75	75	75	75	75	74	74	44	65	75	70	62	75	75	75	75	75	68	74	75	75	75	45	75	75	75	75	75	75	69	75	75	74	45
drying_farrowing_stable	89	89	89	89	89	89	89	89	89	89	88	88	89	89	89	89	89	89	89	89	88	87	53	72	88	70	76	89	89	89	89	89	68	74	89	89	89	53	89	89	89	89	89	89	69	75	89	88	53
drying_weaner_stable	90	90	90	90	90	90	90	90	90	90	89	89	90	90	90	90	90	90	90	90	87	88	54	72	87	70	77	90	90	90	90	90	68	74	88	88	90	53	90	90	90	90	90	90	69	74	88	90	54
drying_fattening_stable	62	62	62	62	62	62	62	62	62	62	61	61	62	62	62	62	62	62	62	62	51	52	56	41	52	41	52	62	62	62	62	62	41	44	52	52	53	59	62	62	62	62	62	62	41	44	52	53	62
drying_quarantine	24	24	24	24	24	24	24	24	24	24	24	24	24	24	24	24	24	24	24	24	22	22	20	22	22	21	24	24	24	24	24	24	20	22	22	22	22	21	24	24	24	24	24	24	20	22	22	22	21
cleaning_disinfection_transport_vehicle	81	81	81	81	81	81	81	81	81	81	80	80	81	81	81	81	81	81	81	81	69	71	50	58	69	52	81	81	81	81	81	81	51	56	70	70	72	47	81	81	81	81	81	81	52	56	70	72	49
cleaning_shipment_area	96	96	96	96	96	96	96	96	96	96	95	95	96	96	96	96	96	96	96	96	84	85	60	69	84	66	86	96	96	96	96	96	64	70	85	85	87	60	96	96	96	96	96	96	65	71	85	86	60
caretaker_number	100	100	100	100	100	100	100	100	100	100	99	99	100	100	100	100	100	100	100	100	88	89	63	72	88	70	87	100	100	100	100	100	68	74	89	89	91	63	100	100	100	100	100	100	69	75	89	90	63
caretaker_ppe_stable	100	100	100	100	100	100	100	100	100	100	99	99	100	100	100	100	100	100	100	100	88	89	63	72	88	70	87	100	100	100	100	100	68	74	89	89	91	63	100	100	100	100	100	100	69	75	89	90	63
caretaker_ppe_washing_interval	100	100	100	100	100	100	100	100	100	100	99	99	100	100	100	100	100	100	100	100	88	89	63	72	88	70	87	100	100	100	100	100	68	74	89	89	91	63	100	100	100	100	100	100	69	75	89	90	63
caretaker_ppe_per_unit	100	100	100	100	100	100	100	100	100	100	99	99	100	100	100	100	100	100	100	100	88	89	63	72	88	70	87	100	100	100	100	100	68	74	89	89	91	63	100	100	100	100	100	100	69	75	89	90	63
caretaker_per_unit	100	100	100	100	100	100	100	100	100	100	99	99	100	100	100	100	100	100	100	100	88	89	63	72	88	70	87	100	100	100	100	100	68	74	89	89	91	63	100	100	100	100	100	100	69	75	89	90	63
caretaker_work_flow_hygiene_between_units	100	100	100	100	100	100	100	100	100	100	99	99	100	100	100	100	100	100	100	100	88	89	63	72	88	70	87	100	100	100	100	100	68	74	89	89	91	63	100	100	100	100	100	100	69	75	89	90	63
caretaker_entry_ppe_only	100	100	100	100	100	100	100	100	100	100	99	99	100	100	100	100	100	100	100	100	88	89	63	72	88	70	87	100	100	100	100	100	68	74	89	89	91	63	100	100	100	100	100	100	69	75	89	90	63
caretaker_disease_management	99	99	99	99	99	99	99	99	99	99	98	98	99	99	99	99	99	99	99	99	87	88	63	71	87	69	86	99	99	99	99	99	67	73	88	88	90	63	99	99	99	99	99	99	68	74	88	89	63
caretaker_hands_washed_before_entry	100	100	100	100	100	100	100	100	100	100	99	99	100	100	100	100	100	100	100	100	88	89	63	72	88	70	87	100	100	100	100	100	68	74	89	89	91	63	100	100	100	100	100	100	69	75	89	90	63
caretaker_boot_disinfection	100	100	100	100	100	100	100	100	100	100	99	99	100	100	100	100	100	100	100	100	88	89	63	72	88	70	87	100	100	100	100	100	68	74	89	89	91	63	100	100	100	100	100	100	69	75	89	90	63
caretaker_contact_other_pigs	85	85	85	85	85	85	85	85	85	85	84	84	85	85	85	85	85	85	85	85	76	76	55	63	76	61	72	85	85	85	85	85	59	65	77	77	78	55	85	85	85	85	85	85	60	66	77	77	55
caretaker_contact_poultry	79	79	79	79	79	79	79	79	79	79	78	78	79	79	79	79	79	79	79	79	70	70	48	56	70	55	68	79	79	79	79	79	53	58	71	71	72	47	79	79	79	79	79	79	54	59	71	71	47
visitors_cumulative_contact_hours	100	100	100	100	100	100	100	100	100	100	99	99	100	100	100	100	100	100	100	100	88	89	63	72	88	70	87	100	100	100	100	100	68	74	89	89	91	63	100	100	100	100	100	100	69	75	89	90	63
visitors_list	100	100	100	100	100	100	100	100	100	100	99	99	100	100	100	100	100	100	100	100	88	89	63	72	88	70	87	100	100	100	100	100	68	74	89	89	91	63	100	100	100	100	100	100	69	75	89	90	63
ppe_visitors	100	100	100	100	100	100	100	100	100	100	99	99	100	100	100	100	100	100	100	100	88	89	63	72	88	70	87	100	100	100	100	100	68	74	89	89	91	63	100	100	100	100	100	100	69	75	89	90	63
visitors_hands_washed_before_entry	100	100	100	100	100	100	100	100	100	100	99	99	100	100	100	100	100	100	100	100	88	89	63	72	88	70	87	100	100	100	100	100	68	74	89	89	91	63	100	100	100	100	100	100	69	75	89	90	63
visitors_disease_management	25	25	25	25	25	25	25	25	25	25	24	24	25	25	25	25	25	25	25	25	24	22	17	17	23	19	19	25	25	25	25	25	20	20	24	24	24	15	25	25	25	25	25	25	20	20	24	24	14
visitors_contact_other_pigs	76	76	76	76	76	76	76	76	76	76	76	76	76	76	76	76	76	76	76	76	67	68	49	54	68	53	64	76	76	76	76	76	52	56	68	68	69	50	76	76	76	76	76	76	52	57	68	68	50
visitors_respiratory_symptoms	100	100	100	100	100	100	100	100	100	100	99	99	100	100	100	100	100	100	100	100	88	89	63	72	88	70	87	100	100	100	100	100	68	74	89	89	91	63	100	100	100	100	100	100	69	75	89	90	63
return_to_service_rate	68	68	68	68	68	68	68	68	68	68	68	68	68	68	68	68	68	68	68	68	68	67	40	62	68	65	56	68	68	68	68	68	62	67	68	68	68	41	68	68	68	68	68	68	63	68	68	67	40
farrowing_rate	81	81	81	81	81	81	81	81	81	81	81	81	81	81	81	81	81	81	81	81	81	79	48	69	80	65	69	81	81	81	81	81	62	67	81	81	81	48	81	81	81	81	81	81	63	68	81	80	47
piglets_per_sow_year	82	82	82	82	82	82	82	82	82	82	82	82	82	82	82	82	82	82	82	82	82	80	48	69	81	66	70	82	82	82	82	82	63	68	82	82	82	48	82	82	82	82	82	82	64	69	82	81	47
abortions_per_sow_year	82	82	82	82	82	82	82	82	82	82	82	82	82	82	82	82	82	82	82	82	82	80	48	69	81	66	70	82	82	82	82	82	63	68	82	82	82	48	82	82	82	82	82	82	64	69	82	81	47
piglet_mortality	81	81	81	81	81	81	81	81	81	81	81	81	81	81	81	81	81	81	81	81	81	79	47	68	80	65	69	81	81	81	81	81	62	67	81	81	81	48	81	81	81	81	81	81	63	68	81	80	47
feed_conversion_rate_fattening_pigs	14	14	14	14	14	14	14	14	14	14	14	14	14	14	14	14	14	14	14	14	6	5	13	5	6	6	12	14	14	14	14	14	6	6	6	6	6	14	14	14	14	14	14	14	6	6	6	6	14
respiratory_history_swine	79	79	79	79	79	79	79	79	79	79	78	78	79	79	79	79	79	79	79	79	67	69	53	56	68	52	69	79	79	79	79	79	51	56	68	68	70	56	79	79	79	79	79	79	52	57	68	69	57
time_respiratory_disease	58	58	58	58	58	58	58	58	58	58	57	57	58	58	58	58	58	58	58	58	50	50	38	40	50	38	52	58	58	58	58	58	38	41	50	50	51	39	58	58	58	58	58	58	39	42	50	50	39
frequency_respi_outbreak	100	100	100	100	100	100	100	100	100	100	99	99	100	100	100	100	100	100	100	100	88	89	63	72	88	70	87	100	100	100	100	100	68	74	89	89	91	63	100	100	100	100	100	100	69	75	89	90	63
outbreak_since_examination	100	100	100	100	100	100	100	100	100	100	99	99	100	100	100	100	100	100	100	100	88	89	63	72	88	70	87	100	100	100	100	100	68	74	89	89	91	63	100	100	100	100	100	100	69	75	89	90	63
suckling_piglets_diseased	100	100	100	100	100	100	100	100	100	100	99	99	100	100	100	100	100	100	100	100	88	89	63	72	88	70	87	100	100	100	100	100	68	74	89	89	91	63	100	100	100	100	100	100	69	75	89	90	63
weaners_diseased	100	100	100	100	100	100	100	100	100	100	99	99	100	100	100	100	100	100	100	100	88	89	63	72	88	70	87	100	100	100	100	100	68	74	89	89	91	63	100	100	100	100	100	100	69	75	89	90	63
fattening_pigs_diseased	100	100	100	100	100	100	100	100	100	100	99	99	100	100	100	100	100	100	100	100	88	89	63	72	88	70	87	100	100	100	100	100	68	74	89	89	91	63	100	100	100	100	100	100	69	75	89	90	63
young_sows_diseased	100	100	100	100	100	100	100	100	100	100	99	99	100	100	100	100	100	100	100	100	88	89	63	72	88	70	87	100	100	100	100	100	68	74	89	89	91	63	100	100	100	100	100	100	69	75	89	90	63
old_sows_diseased	100	100	100	100	100	100	100	100	100	100	99	99	100	100	100	100	100	100	100	100	88	89	63	72	88	70	87	100	100	100	100	100	68	74	89	89	91	63	100	100	100	100	100	100	69	75	89	90	63
boars_diseased	100	100	100	100	100	100	100	100	100	100	99	99	100	100	100	100	100	100	100	100	88	89	63	72	88	70	87	100	100	100	100	100	68	74	89	89	91	63	100	100	100	100	100	100	69	75	89	90	63
symptom_swine_sneezing	100	100	100	100	100	100	100	100	100	100	99	99	100	100	100	100	100	100	100	100	88	89	63	72	88	70	87	100	100	100	100	100	68	74	89	89	91	63	100	100	100	100	100	100	69	75	89	90	63
symptom_swine_coughing	100	100	100	100	100	100	100	100	100	100	99	99	100	100	100	100	100	100	100	100	88	89	63	72	88	70	87	100	100	100	100	100	68	74	89	89	91	63	100	100	100	100	100	100	69	75	89	90	63
symptom_swine_nasal_discharge	100	100	100	100	100	100	100	100	100	100	99	99	100	100	100	100	100	100	100	100	88	89	63	72	88	70	87	100	100	100	100	100	68	74	89	89	91	63	100	100	100	100	100	100	69	75	89	90	63
symptom_swine_fever	100	100	100	100	100	100	100	100	100	100	99	99	100	100	100	100	100	100	100	100	88	89	63	72	88	70	87	100	100	100	100	100	68	74	89	89	91	63	100	100	100	100	100	100	69	75	89	90	63
symptom_swine_feed_intake_red	100	100	100	100	100	100	100	100	100	100	99	99	100	100	100	100	100	100	100	100	88	89	63	72	88	70	87	100	100	100	100	100	68	74	89	89	91	63	100	100	100	100	100	100	69	75	89	90	63
symptom_swine_apathy	100	100	100	100	100	100	100	100	100	100	99	99	100	100	100	100	100	100	100	100	88	89	63	72	88	70	87	100	100	100	100	100	68	74	89	89	91	63	100	100	100	100	100	100	69	75	89	90	63
symptom_swine_dyspnoea	100	100	100	100	100	100	100	100	100	100	99	99	100	100	100	100	100	100	100	100	88	89	63	72	88	70	87	100	100	100	100	100	68	74	89	89	91	63	100	100	100	100	100	100	69	75	89	90	63
vet_consultation	100	100	100	100	100	100	100	100	100	100	99	99	100	100	100	100	100	100	100	100	88	89	63	72	88	70	87	100	100	100	100	100	68	74	89	89	91	63	100	100	100	100	100	100	69	75	89	90	63
influenza_diagnosis	100	100	100	100	100	100	100	100	100	100	99	99	100	100	100	100	100	100	100	100	88	89	63	72	88	70	87	100	100	100	100	100	68	74	89	89	91	63	100	100	100	100	100	100	69	75	89	90	63
influenza_vaccination	100	100	100	100	100	100	100	100	100	100	99	99	100	100	100	100	100	100	100	100	88	89	63	72	88	70	87	100	100	100	100	100	68	74	89	89	91	63	100	100	100	100	100	100	69	75	89	90	63
respiratory_history_human	100	100	100	100	100	100	100	100	100	100	99	99	100	100	100	100	100	100	100	100	88	89	63	72	88	70	87	100	100	100	100	100	68	74	89	89	91	63	100	100	100	100	100	100	69	75	89	90	63
respiratory_history_contact_person	100	100	100	100	100	100	100	100	100	100	99	99	100	100	100	100	100	100	100	100	88	89	63	72	88	70	87	100	100	100	100	100	68	74	89	89	91	63	100	100	100	100	100	100	69	75	89	90	63
symptom_human_sneezing	100	100	100	100	100	100	100	100	100	100	99	99	100	100	100	100	100	100	100	100	88	89	63	72	88	70	87	100	100	100	100	100	68	74	89	89	91	63	100	100	100	100	100	100	69	75	89	90	63
symptom_human_coughing	100	100	100	100	100	100	100	100	100	100	99	99	100	100	100	100	100	100	100	100	88	89	63	72	88	70	87	100	100	100	100	100	68	74	89	89	91	63	100	100	100	100	100	100	69	75	89	90	63
symptom_human_bronchitis	100	100	100	100	100	100	100	100	100	100	99	99	100	100	100	100	100	100	100	100	88	89	63	72	88	70	87	100	100	100	100	100	68	74	89	89	91	63	100	100	100	100	100	100	69	75	89	90	63
symptom_human_pneumonia	100	100	100	100	100	100	100	100	100	100	99	99	100	100	100	100	100	100	100	100	88	89	63	72	88	70	87	100	100	100	100	100	68	74	89	89	91	63	100	100	100	100	100	100	69	75	89	90	63
symptom_human_fever	100	100	100	100	100	100	100	100	100	100	99	99	100	100	100	100	100	100	100	100	88	89	63	72	88	70	87	100	100	100	100	100	68	74	89	89	91	63	100	100	100	100	100	100	69	75	89	90	63
symptom_human_headache	100	100	100	100	100	100	100	100	100	100	99	99	100	100	100	100	100	100	100	100	88	89	63	72	88	70	87	100	100	100	100	100	68	74	89	89	91	63	100	100	100	100	100	100	69	75	89	90	63
symptom_human_myalgia	100	100	100	100	100	100	100	100	100	100	99	99	100	100	100	100	100	100	100	100	88	89	63	72	88	70	87	100	100	100	100	100	68	74	89	89	91	63	100	100	100	100	100	100	69	75	89	90	63
symptom_severity	10	10	10	10	10	10	10	10	10	10	10	10	10	10	10	10	10	10	10	10	10	10	5	7	10	6	9	10	10	10	10	10	6	6	10	10	10	7	10	10	10	10	10	10	6	6	10	10	7
physician_consultation	100	100	100	100	100	100	100	100	100	100	99	99	100	100	100	100	100	100	100	100	88	89	63	72	88	70	87	100	100	100	100	100	68	74	89	89	91	63	100	100	100	100	100	100	69	75	89	90	63
flu_vaccination	100	100	100	100	100	100	100	100	100	100	99	99	100	100	100	100	100	100	100	100	88	89	63	72	88	70	87	100	100	100	100	100	68	74	89	89	91	63	100	100	100	100	100	100	69	75	89	90	63
flu_vaccination_contacts	100	100	100	100	100	100	100	100	100	100	99	99	100	100	100	100	100	100	100	100	88	89	63	72	88	70	87	100	100	100	100	100	68	74	89	89	91	63	100	100	100	100	100	100	69	75	89	90	63
chronic_disease_condition	100	100	100	100	100	100	100	100	100	100	99	99	100	100	100	100	100	100	100	100	88	89	63	72	88	70	87	100	100	100	100	100	68	74	89	89	91	63	100	100	100	100	100	100	69	75	89	90	63
smoker	100	100	100	100	100	100	100	100	100	100	99	99	100	100	100	100	100	100	100	100	88	89	63	72	88	70	87	100	100	100	100	100	68	74	89	89	91	63	100	100	100	100	100	100	69	75	89	90	63
Age_weeks_factor	100	100	100	100	100	100	100	100	100	100	99	99	100	100	100	100	100	100	100	100	88	89	63	72	88	70	87	100	100	100	100	100	68	74	89	89	91	63	100	100	100	100	100	100	69	75	89	90	63
separation_quarantine_area	98	98	98	98	98	98	98	98	98	98	97	97	98	98	98	98	98	98	98	98	86	87	62	70	86	68	87	98	98	98	98	98	67	72	87	87	89	62	98	98	98	98	98	98	68	73	87	88	62
bird_nests	100	100	100	100	100	100	100	100	100	100	99	99	100	100	100	100	100	100	100	100	88	89	63	72	88	70	87	100	100	100	100	100	68	74	89	89	91	63	100	100	100	100	100	100	69	75	89	90	63
farrowing_piglets_reduced_general_wellbeing	85	85	85	85	85	85	85	85	85	85	85	85	85	85	85	85	85	85	85	85	85	83	52	71	84	68	72	85	85	85	85	85	66	71	85	85	85	51	85	85	85	85	85	85	67	72	85	84	50
farrowing_piglets_sneezing	85	85	85	85	85	85	85	85	85	85	85	85	85	85	85	85	85	85	85	85	85	83	52	71	84	68	72	85	85	85	85	85	66	71	85	85	85	51	85	85	85	85	85	85	67	72	85	84	50
farrowing_piglets_coughing	85	85	85	85	85	85	85	85	85	85	85	85	85	85	85	85	85	85	85	85	85	83	52	71	84	68	72	85	85	85	85	85	66	71	85	85	85	51	85	85	85	85	85	85	67	72	85	84	50
farrowing_room_temperature	72	72	72	72	72	72	72	72	72	72	71	71	72	72	72	72	72	72	72	72	72	70	45	58	71	57	62	72	72	72	72	72	55	60	72	72	72	44	72	72	72	72	72	72	56	61	72	71	43
farrowing_nest_temperature_ok	79	79	79	79	79	79	79	79	79	79	79	79	79	79	79	79	79	79	79	79	79	77	49	66	78	64	67	79	79	79	79	79	63	67	79	79	79	48	79	79	79	79	79	79	63	68	79	78	47
farrowing_airflow	68	68	68	68	68	68	68	68	68	68	67	67	68	68	68	68	68	68	68	68	68	66	43	54	67	54	58	68	68	68	68	68	52	57	68	68	68	41	68	68	68	68	68	68	53	58	68	67	41
farrowing_air_quality	86	86	86	86	86	86	86	86	86	86	85	85	86	86	86	86	86	86	86	86	86	84	53	71	85	69	73	86	86	86	86	86	67	72	86	86	86	52	86	86	86	86	86	86	68	73	86	85	51
farrowing_airspace_with_other_agegroup	85	85	85	85	85	85	85	85	85	85	84	84	85	85	85	85	85	85	85	85	85	83	53	70	84	68	73	85	85	85	85	85	66	71	85	85	85	51	85	85	85	85	85	85	67	72	85	84	50
ai_sows_room_temperature	46	46	46	46	46	46	46	46	46	46	46	46	46	46	46	46	46	46	46	46	46	46	27	44	46	46	40	46	46	46	46	46	44	46	46	46	46	26	46	46	46	46	46	46	45	46	46	46	27
ai_sows_airflow	44	44	44	44	44	44	44	44	44	44	44	44	44	44	44	44	44	44	44	44	44	44	26	42	44	44	38	44	44	44	44	44	42	44	44	44	44	24	44	44	44	44	44	44	43	44	44	44	26
ai_sows_air_quality	58	58	58	58	58	58	58	58	58	58	58	58	58	58	58	58	58	58	58	58	58	58	33	55	58	58	49	58	58	58	58	58	56	58	58	58	58	33	58	58	58	58	58	58	57	58	58	58	34
ai_airspace_with_other_agegroup	57	57	57	57	57	57	57	57	57	57	57	57	57	57	57	57	57	57	57	57	57	57	32	54	57	57	48	57	57	57	57	57	55	57	57	57	57	32	57	57	57	57	57	57	56	57	57	57	33
gestation_sows_qm_per_animal	73	73	73	73	73	73	73	73	73	73	72	72	73	73	73	73	73	73	73	73	72	73	43	65	73	69	61	73	73	73	73	73	67	73	73	73	73	43	73	73	73	73	73	73	68	73	73	73	44
gestation_sows_animals_per_water_source	73	73	73	73	73	73	73	73	73	73	72	72	73	73	73	73	73	73	73	73	72	73	43	65	73	69	61	73	73	73	73	73	67	73	73	73	73	43	73	73	73	73	73	73	68	73	73	73	44
gestation_sows_room_temperature	61	61	61	61	61	61	61	61	61	61	60	60	61	61	61	61	61	61	61	61	60	61	37	54	61	57	52	61	61	61	61	61	55	61	61	61	61	36	61	61	61	61	61	61	56	61	61	61	37
gestation_sows_airflow	59	59	59	59	59	59	59	59	59	59	58	58	59	59	59	59	59	59	59	59	58	59	35	52	59	55	50	59	59	59	59	59	53	59	59	59	59	34	59	59	59	59	59	59	54	59	59	59	35
gestation_sows_air_quality	72	72	72	72	72	72	72	72	72	72	71	71	72	72	72	72	72	72	72	72	71	72	42	64	72	68	60	72	72	72	72	72	66	72	72	72	72	42	72	72	72	72	72	72	67	72	72	72	43
gestation_sows_airspace_with_other_agegroup	72	72	72	72	72	72	72	72	72	72	71	71	72	72	72	72	72	72	72	72	71	72	42	64	72	68	60	72	72	72	72	72	66	72	72	72	72	42	72	72	72	72	72	72	67	72	72	72	43
weaners_reduced_general_wellbeing	94	94	94	94	94	94	94	94	94	94	93	93	94	94	94	94	94	94	94	94	88	89	57	72	88	70	81	94	94	94	94	94	68	74	89	89	91	57	94	94	94	94	94	94	69	75	89	90	57
weaners_sneezing	94	94	94	94	94	94	94	94	94	94	93	93	94	94	94	94	94	94	94	94	88	89	57	72	88	70	81	94	94	94	94	94	68	74	89	89	91	57	94	94	94	94	94	94	69	75	89	90	57
weaners_coughing	94	94	94	94	94	94	94	94	94	94	93	93	94	94	94	94	94	94	94	94	88	89	57	72	88	70	81	94	94	94	94	94	68	74	89	89	91	57	94	94	94	94	94	94	69	75	89	90	57
weaners_discharge	94	94	94	94	94	94	94	94	94	94	93	93	94	94	94	94	94	94	94	94	88	89	57	72	88	70	81	94	94	94	94	94	68	74	89	89	91	57	94	94	94	94	94	94	69	75	89	90	57
weaners_qm_per_animal	94	94	94	94	94	94	94	94	94	94	93	93	94	94	94	94	94	94	94	94	88	89	57	72	88	70	81	94	94	94	94	94	68	74	89	89	91	57	94	94	94	94	94	94	69	75	89	90	57
weaners_animals_per_feeding_site_factor	94	94	94	94	94	94	94	94	94	94	93	93	94	94	94	94	94	94	94	94	88	89	57	72	88	70	81	94	94	94	94	94	68	74	89	89	91	57	94	94	94	94	94	94	69	75	89	90	57
weaners_animals_per_water_source	94	94	94	94	94	94	94	94	94	94	93	93	94	94	94	94	94	94	94	94	88	89	57	72	88	70	81	94	94	94	94	94	68	74	89	89	91	57	94	94	94	94	94	94	69	75	89	90	57
weaners_room_temperature	80	80	80	80	80	80	80	80	80	80	79	79	80	80	80	80	80	80	80	80	74	75	49	59	74	58	70	80	80	80	80	80	56	62	75	75	77	49	80	80	80	80	80	80	57	63	75	76	49
weaners_airflow	77	77	77	77	77	77	77	77	77	77	76	76	77	77	77	77	77	77	77	77	71	72	48	56	71	56	67	77	77	77	77	77	54	60	72	72	74	47	77	77	77	77	77	77	55	61	72	73	48
weaners_air_quality	94	94	94	94	94	94	94	94	94	94	93	93	94	94	94	94	94	94	94	94	88	89	57	72	88	70	81	94	94	94	94	94	68	74	89	89	91	57	94	94	94	94	94	94	69	75	89	90	57
weaners_airspace_with_other_agegroup	94	94	94	94	94	94	94	94	94	94	93	93	94	94	94	94	94	94	94	94	88	89	57	72	88	70	81	94	94	94	94	94	68	74	89	89	91	57	94	94	94	94	94	94	69	75	89	90	57
fattening_pigs_reduced_general_wellbeing	47	47	47	47	47	47	47	47	47	47	46	46	47	47	47	47	47	47	47	47	37	37	45	27	37	28	39	47	47	47	47	47	28	30	37	37	38	47	47	47	47	47	47	47	28	30	37	38	47
fattening_pigs_sneezing	13	13	13	13	13	13	13	13	13	13	12	12	13	13	13	13	13	13	13	13	5	5	13	3	5	4	12	13	13	13	13	13	5	5	5	5	5	13	13	13	13	13	13	13	5	5	5	5	13
fattening_pigs_coughing	13	13	13	13	13	13	13	13	13	13	12	12	13	13	13	13	13	13	13	13	5	5	13	3	5	4	12	13	13	13	13	13	5	5	5	5	5	13	13	13	13	13	13	13	5	5	5	5	13
fattening_pigs_qm_per_animal	46	46	46	46	46	46	46	46	46	46	45	45	46	46	46	46	46	46	46	46	37	37	44	27	37	28	38	46	46	46	46	46	28	30	37	37	38	46	46	46	46	46	46	46	28	30	37	38	46
fattening_pigs_feeding_site_per_animal_factor	100	100	100	100	100	100	100	100	100	100	99	99	100	100	100	100	100	100	100	100	88	89	63	72	88	70	87	100	100	100	100	100	68	74	89	89	91	63	100	100	100	100	100	100	69	75	89	90	63
fattening_pigs_animals_per_water_source	47	47	47	47	47	47	47	47	47	47	46	46	47	47	47	47	47	47	47	47	37	37	45	27	37	28	39	47	47	47	47	47	28	30	37	37	38	47	47	47	47	47	47	47	28	30	37	38	47
fattening_pigs_room_temperature	40	40	40	40	40	40	40	40	40	40	39	39	40	40	40	40	40	40	40	40	31	31	39	22	31	23	35	40	40	40	40	40	23	25	31	31	32	40	40	40	40	40	40	40	23	25	31	32	40
fattening_pigs_airflow	39	39	39	39	39	39	39	39	39	39	38	38	39	39	39	39	39	39	39	39	30	30	38	21	30	22	34	39	39	39	39	39	22	24	30	30	31	39	39	39	39	39	39	39	22	24	30	31	39
fattening_pigs_air_quality	47	47	47	47	47	47	47	47	47	47	46	46	47	47	47	47	47	47	47	47	37	37	45	27	37	28	39	47	47	47	47	47	28	30	37	37	38	47	47	47	47	47	47	47	28	30	37	38	47
fattening_pigs_airspace_with_other_agegroup	47	47	47	47	47	47	47	47	47	47	46	46	47	47	47	47	47	47	47	47	37	37	45	27	37	28	39	47	47	47	47	47	28	30	37	37	38	47	47	47	47	47	47	47	28	30	37	38	47
report_killed_weaners	100	100	100	100	100	100	100	100	100	100	99	99	100	100	100	100	100	100	100	100	88	89	63	72	88	70	87	100	100	100	100	100	68	74	89	89	91	63	100	100	100	100	100	100	69	75	89	90	63
report_killed_fattening_pigs	100	100	100	100	100	100	100	100	100	100	99	99	100	100	100	100	100	100	100	100	88	89	63	72	88	70	87	100	100	100	100	100	68	74	89	89	91	63	100	100	100	100	100	100	69	75	89	90	63
report_killed_young_sows	100	100	100	100	100	100	100	100	100	100	99	99	100	100	100	100	100	100	100	100	88	89	63	72	88	70	87	100	100	100	100	100	68	74	89	89	91	63	100	100	100	100	100	100	69	75	89	90	63
report_killed_old_sows	100	100	100	100	100	100	100	100	100	100	99	99	100	100	100	100	100	100	100	100	88	89	63	72	88	70	87	100	100	100	100	100	68	74	89	89	91	63	100	100	100	100	100	100	69	75	89	90	63
[truncated: 121 more columns]

## Sheet: Corr_All_df3_Method
	season_sampling	canton_factor	herdsize	production_type_factor	Farrowing_on_farm	Isemination_on_farm	Gestation_on_farm	Weaners_on_farm	Fattening_on_farm	respiratory_signs	rectal_temperature_max	rectal_temperature_avg	horses_closeby	dogs_closeby	chicken_closeby	turkey_closeby	cattle_closeby	cats_closeby	proximity_to_other_pig_herd	proximity_to_other_poultry_herd	number_suckling_piglets	number_weaners	number_fattening_pigs	number_young_sows	number_old_sows	number_boars	number_of_origins	quarantine_concept	quarantine_in_herd_contact	herds_of_origin_respiratory_symptoms	herds_of_origin_influenza_diagnosis	production_cycle	mode_stable_occupation_ai_centre	mode_stable_occupation_gestation_stable	mode_stable_occupation_farrowing_stable	cross_fostering_farrowing_stable	mode_stable_occupation_weaner_stable	mode_stable_occupation_fattening_stable	passing_through_other_age_group	outside_area	outside_area_contact_poultry	outside_area_contact_wild_birds	outside_area_contact_wild_boars	contact_bird_in_stable	cleaning_ai_centre	cleaning_gestation_stable	cleaning_farrowing_stable	cleaning_weaner_stable	cleaning_fattening_stable
season_sampling	-	Cramér's V	Eta (ANOVA)	Cramér's V	Cramér's V	Cramér's V	Cramér's V	Cramér's V	Cramér's V	Cramér's V	Eta (ANOVA)	Eta (ANOVA)	Cramér's V	Cramér's V	Cramér's V	Cramér's V	Cramér's V	Cramér's V	Cramér's V	Cramér's V	Eta (ANOVA)	Eta (ANOVA)	Eta (ANOVA)	Eta (ANOVA)	Eta (ANOVA)	Eta (ANOVA)	Eta (ANOVA)	Cramér's V	Cramér's V	Cramér's V	Cramér's V	Cramér's V	Cramér's V	Cramér's V	Cramér's V	Cramér's V	Cramér's V	Cramér's V	Cramér's V	Cramér's V	Cramér's V	Cramér's V	Cramér's V	Cramér's V	Cramér's V	Cramér's V	Cramér's V	Cramér's V	Cramér's V
canton_factor	Cramér's V	-	Eta (ANOVA)	Cramér's V	Cramér's V	Cramér's V	Cramér's V	Cramér's V	Cramér's V	Cramér's V	Eta (ANOVA)	Eta (ANOVA)	Cramér's V	Cramér's V	Cramér's V	Cramér's V	Cramér's V	Cramér's V	Cramér's V	Cramér's V	Eta (ANOVA)	Eta (ANOVA)	Eta (ANOVA)	Eta (ANOVA)	Eta (ANOVA)	Eta (ANOVA)	Eta (ANOVA)	Cramér's V	Cramér's V	Cramér's V	Cramér's V	Cramér's V	Cramér's V	Cramér's V	Cramér's V	Cramér's V	Cramér's V	Cramér's V	Cramér's V	Cramér's V	Cramér's V	Cramér's V	Cramér's V	Cramér's V	Cramér's V	Cramér's V	Cramér's V	Cramér's V	Cramér's V
herdsize	Eta (ANOVA)	Eta (ANOVA)	-	Eta (ANOVA)	Spearman (binary)	Spearman (binary)	Spearman (binary)	Spearman (binary)	Spearman (binary)	Spearman (binary)	Pearson	Pearson	Spearman (binary)	Spearman (binary)	Spearman (binary)	Spearman (binary)	Spearman (binary)	Spearman (binary)	Spearman (binary)	Spearman (binary)	Pearson	Pearson	Pearson	Pearson	Pearson	Pearson	Pearson	Spearman (binary)	Spearman (binary)	Spearman (binary)	Spearman (binary)	Eta (ANOVA)	Spearman (binary)	Spearman (binary)	Spearman (binary)	Eta (ANOVA)	Spearman (binary)	Spearman (binary)	Spearman (binary)	Spearman (binary)	Spearman (binary)	Spearman (binary)	Spearman (binary)	Spearman (binary)	Eta (ANOVA)	Spearman (binary)	Spearman (binary)	Spearman (binary)	Eta (ANOVA)
production_type_factor	Cramér's V	Cramér's V	Eta (ANOVA)	-	Cramér's V	Cramér's V	Cramér's V	Cramér's V	Cramér's V	Cramér's V	Eta (ANOVA)	Eta (ANOVA)	Cramér's V	Cramér's V	Cramér's V	Cramér's V	Cramér's V	Cramér's V	Cramér's V	Cramér's V	Eta (ANOVA)	Eta (ANOVA)	Eta (ANOVA)	Eta (ANOVA)	Eta (ANOVA)	Eta (ANOVA)	Eta (ANOVA)	Cramér's V	Cramér's V	Cramér's V	Cramér's V	Cramér's V	Cramér's V	Cramér's V	Cramér's V	Cramér's V	Cramér's V	Cramér's V	Cramér's V	Cramér's V	Cramér's V	Cramér's V	Cramér's V	Cramér's V	Cramér's V	Cramér's V	Cramér's V	Cramér's V	Cramér's V
Farrowing_on_farm	Cramér's V	Cramér's V	Spearman (binary)	Cramér's V	-	Cramér's V	Cramér's V	Cramér's V	Cramér's V	Cramér's V	Spearman (binary)	Spearman (binary)	Cramér's V	Cramér's V	Cramér's V	Cramér's V	Cramér's V	Cramér's V	Cramér's V	Cramér's V	Spearman (binary)	Spearman (binary)	Spearman (binary)	Spearman (binary)	Spearman (binary)	Spearman (binary)	Spearman (binary)	Cramér's V	Cramér's V	Cramér's V	Cramér's V	Cramér's V	Cramér's V	Cramér's V	Cramér's V	Cramér's V	Cramér's V	Cramér's V	Cramér's V	Cramér's V	Cramér's V	Cramér's V	Cramér's V	Cramér's V	Cramér's V	Cramér's V	Cramér's V	Cramér's V	Cramér's V
Isemination_on_farm	Cramér's V	Cramér's V	Spearman (binary)	Cramér's V	Cramér's V	-	Cramér's V	Cramér's V	Cramér's V	Cramér's V	Spearman (binary)	Spearman (binary)	Cramér's V	Cramér's V	Cramér's V	Cramér's V	Cramér's V	Cramér's V	Cramér's V	Cramér's V	Spearman (binary)	Spearman (binary)	Spearman (binary)	Spearman (binary)	Spearman (binary)	Spearman (binary)	Spearman (binary)	Cramér's V	Cramér's V	Cramér's V	Cramér's V	Cramér's V	Cramér's V	Cramér's V	Cramér's V	Cramér's V	Cramér's V	Cramér's V	Cramér's V	Cramér's V	Cramér's V	Cramér's V	Cramér's V	Cramér's V	Cramér's V	Cramér's V	Cramér's V	Cramér's V	Cramér's V
Gestation_on_farm	Cramér's V	Cramér's V	Spearman (binary)	Cramér's V	Cramér's V	Cramér's V	-	Cramér's V	Cramér's V	Cramér's V	Spearman (binary)	Spearman (binary)	Cramér's V	Cramér's V	Cramér's V	Cramér's V	Cramér's V	Cramér's V	Cramér's V	Cramér's V	Spearman (binary)	Spearman (binary)	Spearman (binary)	Spearman (binary)	Spearman (binary)	Spearman (binary)	Spearman (binary)	Cramér's V	Cramér's V	Cramér's V	Cramér's V	Cramér's V	Cramér's V	Cramér's V	Cramér's V	Cramér's V	Cramér's V	Cramér's V	Cramér's V	Cramér's V	Cramér's V	Cramér's V	Cramér's V	Cramér's V	Cramér's V	Cramér's V	Cramér's V	Cramér's V	Cramér's V
Weaners_on_farm	Cramér's V	Cramér's V	Spearman (binary)	Cramér's V	Cramér's V	Cramér's V	Cramér's V	-	Cramér's V	Cramér's V	Spearman (binary)	Spearman (binary)	Cramér's V	Cramér's V	Cramér's V	Cramér's V	Cramér's V	Cramér's V	Cramér's V	Cramér's V	Spearman (binary)	Spearman (binary)	Spearman (binary)	Spearman (binary)	Spearman (binary)	Spearman (binary)	Spearman (binary)	Cramér's V	Cramér's V	Cramér's V	Cramér's V	Cramér's V	Cramér's V	Cramér's V	Cramér's V	Cramér's V	Cramér's V	Cramér's V	Cramér's V	Cramér's V	Cramér's V	Cramér's V	Cramér's V	Cramér's V	Cramér's V	Cramér's V	Cramér's V	Cramér's V	Cramér's V
Fattening_on_farm	Cramér's V	Cramér's V	Spearman (binary)	Cramér's V	Cramér's V	Cramér's V	Cramér's V	Cramér's V	-	Cramér's V	Spearman (binary)	Spearman (binary)	Cramér's V	Cramér's V	Cramér's V	Cramér's V	Cramér's V	Cramér's V	Cramér's V	Cramér's V	Spearman (binary)	Spearman (binary)	Spearman (binary)	Spearman (binary)	Spearman (binary)	Spearman (binary)	Spearman (binary)	Cramér's V	Cramér's V	Cramér's V	Cramér's V	Cramér's V	Cramér's V	Cramér's V	Cramér's V	Cramér's V	Cramér's V	Cramér's V	Cramér's V	Cramér's V	Cramér's V	Cramér's V	Cramér's V	Cramér's V	Cramér's V	Cramér's V	Cramér's V	Cramér's V	Cramér's V
respiratory_signs	Cramér's V	Cramér's V	Spearman (binary)	Cramér's V	Cramér's V	Cramér's V	Cramér's V	Cramér's V	Cramér's V	-	Spearman (binary)	Spearman (binary)	Cramér's V	Cramér's V	Cramér's V	Cramér's V	Cramér's V	Cramér's V	Cramér's V	Cramér's V	Spearman (binary)	Spearman (binary)	Spearman (binary)	Spearman (binary)	Spearman (binary)	Spearman (binary)	Spearman (binary)	Cramér's V	Cramér's V	Cramér's V	Cramér's V	Cramér's V	Cramér's V	Cramér's V	Cramér's V	Cramér's V	Cramér's V	Cramér's V	Cramér's V	Cramér's V	Cramér's V	Cramér's V	Cramér's V	Cramér's V	Cramér's V	Cramér's V	Cramér's V	Cramér's V	Cramér's V
rectal_temperature_max	Eta (ANOVA)	Eta (ANOVA)	Pearson	Eta (ANOVA)	Spearman (binary)	Spearman (binary)	Spearman (binary)	Spearman (binary)	Spearman (binary)	Spearman (binary)	-	Pearson	Spearman (binary)	Spearman (binary)	Spearman (binary)	Spearman (binary)	Spearman (binary)	Spearman (binary)	Spearman (binary)	Spearman (binary)	Pearson	Pearson	Pearson	Pearson	Pearson	Pearson	Pearson	Spearman (binary)	Spearman (binary)	Spearman (binary)	Spearman (binary)	Eta (ANOVA)	Spearman (binary)	Spearman (binary)	Spearman (binary)	Eta (ANOVA)	Spearman (binary)	Spearman (binary)	Spearman (binary)	Spearman (binary)	Spearman (binary)	Spearman (binary)	Spearman (binary)	Spearman (binary)	Eta (ANOVA)	Spearman (binary)	Spearman (binary)	Spearman (binary)	Eta (ANOVA)
rectal_temperature_avg	Eta (ANOVA)	Eta (ANOVA)	Pearson	Eta (ANOVA)	Spearman (binary)	Spearman (binary)	Spearman (binary)	Spearman (binary)	Spearman (binary)	Spearman (binary)	Pearson	-	Spearman (binary)	Spearman (binary)	Spearman (binary)	Spearman (binary)	Spearman (binary)	Spearman (binary)	Spearman (binary)	Spearman (binary)	Pearson	Pearson	Pearson	Pearson	Pearson	Pearson	Pearson	Spearman (binary)	Spearman (binary)	Spearman (binary)	Spearman (binary)	Eta (ANOVA)	Spearman (binary)	Spearman (binary)	Spearman (binary)	Eta (ANOVA)	Spearman (binary)	Spearman (binary)	Spearman (binary)	Spearman (binary)	Spearman (binary)	Spearman (binary)	Spearman (binary)	Spearman (binary)	Eta (ANOVA)	Spearman (binary)	Spearman (binary)	Spearman (binary)	Eta (ANOVA)
horses_closeby	Cramér's V	Cramér's V	Spearman (binary)	Cramér's V	Cramér's V	Cramér's V	Cramér's V	Cramér's V	Cramér's V	Cramér's V	Spearman (binary)	Spearman (binary)	-	Cramér's V	Cramér's V	Cramér's V	Cramér's V	Cramér's V	Cramér's V	Cramér's V	Spearman (binary)	Spearman (binary)	Spearman (binary)	Spearman (binary)	Spearman (binary)	Spearman (binary)	Spearman (binary)	Cramér's V	Cramér's V	Cramér's V	Cramér's V	Cramér's V	Cramér's V	Cramér's V	Cramér's V	Cramér's V	Cramér's V	Cramér's V	Cramér's V	Cramér's V	Cramér's V	Cramér's V	Cramér's V	Cramér's V	Cramér's V	Cramér's V	Cramér's V	Cramér's V	Cramér's V
dogs_closeby	Cramér's V	Cramér's V	Spearman (binary)	Cramér's V	Cramér's V	Cramér's V	Cramér's V	Cramér's V	Cramér's V	Cramér's V	Spearman (binary)	Spearman (binary)	Cramér's V	-	Cramér's V	Cramér's V	Cramér's V	Cramér's V	Cramér's V	Cramér's V	Spearman (binary)	Spearman (binary)	Spearman (binary)	Spearman (binary)	Spearman (binary)	Spearman (binary)	Spearman (binary)	Cramér's V	Cramér's V	Cramér's V	Cramér's V	Cramér's V	Cramér's V	Cramér's V	Cramér's V	Cramér's V	Cramér's V	Cramér's V	Cramér's V	Cramér's V	Cramér's V	Cramér's V	Cramér's V	Cramér's V	Cramér's V	Cramér's V	Cramér's V	Cramér's V	Cramér's V
chicken_closeby	Cramér's V	Cramér's V	Spearman (binary)	Cramér's V	Cramér's V	Cramér's V	Cramér's V	Cramér's V	Cramér's V	Cramér's V	Spearman (binary)	Spearman (binary)	Cramér's V	Cramér's V	-	Cramér's V	Cramér's V	Cramér's V	Cramér's V	Cramér's V	Spearman (binary)	Spearman (binary)	Spearman (binary)	Spearman (binary)	Spearman (binary)	Spearman (binary)	Spearman (binary)	Cramér's V	Cramér's V	Cramér's V	Cramér's V	Cramér's V	Cramér's V	Cramér's V	Cramér's V	Cramér's V	Cramér's V	Cramér's V	Cramér's V	Cramér's V	Cramér's V	Cramér's V	Cramér's V	Cramér's V	Cramér's V	Cramér's V	Cramér's V	Cramér's V	Cramér's V
turkey_closeby	Cramér's V	Cramér's V	Spearman (binary)	Cramér's V	Cramér's V	Cramér's V	Cramér's V	Cramér's V	Cramér's V	Cramér's V	Spearman (binary)	Spearman (binary)	Cramér's V	Cramér's V	Cramér's V	-	Cramér's V	Cramér's V	Cramér's V	Cramér's V	Spearman (binary)	Spearman (binary)	Spearman (binary)	Spearman (binary)	Spearman (binary)	Spearman (binary)	Spearman (binary)	Cramér's V	Cramér's V	Cramér's V	Cramér's V	Cramér's V	Cramér's V	Cramér's V	Cramér's V	Cramér's V	Cramér's V	Cramér's V	Cramér's V	Cramér's V	Cramér's V	Cramér's V	Cramér's V	Cramér's V	Cramér's V	Cramér's V	Cramér's V	Cramér's V	Cramér's V
cattle_closeby	Cramér's V	Cramér's V	Spearman (binary)	Cramér's V	Cramér's V	Cramér's V	Cramér's V	Cramér's V	Cramér's V	Cramér's V	Spearman (binary)	Spearman (binary)	Cramér's V	Cramér's V	Cramér's V	Cramér's V	-	Cramér's V	Cramér's V	Cramér's V	Spearman (binary)	Spearman (binary)	Spearman (binary)	Spearman (binary)	Spearman (binary)	Spearman (binary)	Spearman (binary)	Cramér's V	Cramér's V	Cramér's V	Cramér's V	Cramér's V	Cramér's V	Cramér's V	Cramér's V	Cramér's V	Cramér's V	Cramér's V	Cramér's V	Cramér's V	Cramér's V	Cramér's V	Cramér's V	Cramér's V	Cramér's V	Cramér's V	Cramér's V	Cramér's V	Cramér's V
cats_closeby	Cramér's V	Cramér's V	Spearman (binary)	Cramér's V	Cramér's V	Cramér's V	Cramér's V	Cramér's V	Cramér's V	Cramér's V	Spearman (binary)	Spearman (binary)	Cramér's V	Cramér's V	Cramér's V	Cramér's V	Cramér's V	-	Cramér's V	Cramér's V	Spearman (binary)	Spearman (binary)	Spearman (binary)	Spearman (binary)	Spearman (binary)	Spearman (binary)	Spearman (binary)	Cramér's V	Cramér's V	Cramér's V	Cramér's V	Cramér's V	Cramér's V	Cramér's V	Cramér's V	Cramér's V	Cramér's V	Cramér's V	Cramér's V	Cramér's V	Cramér's V	Cramér's V	Cramér's V	Cramér's V	Cramér's V	Cramér's V	Cramér's V	Cramér's V	Cramér's V
proximity_to_other_pig_herd	Cramér's V	Cramér's V	Spearman (binary)	Cramér's V	Cramér's V	Cramér's V	Cramér's V	Cramér's V	Cramér's V	Cramér's V	Spearman (binary)	Spearman (binary)	Cramér's V	Cramér's V	Cramér's V	Cramér's V	Cramér's V	Cramér's V	-	Cramér's V	Spearman (binary)	Spearman (binary)	Spearman (binary)	Spearman (binary)	Spearman (binary)	Spearman (binary)	Spearman (binary)	Cramér's V	Cramér's V	Cramér's V	Cramér's V	Cramér's V	Cramér's V	Cramér's V	Cramér's V	Cramér's V	Cramér's V	Cramér's V	Cramér's V	Cramér's V	Cramér's V	Cramér's V	Cramér's V	Cramér's V	Cramér's V	Cramér's V	Cramér's V	Cramér's V	Cramér's V
proximity_to_other_poultry_herd	Cramér's V	Cramér's V	Spearman (binary)	Cramér's V	Cramér's V	Cramér's V	Cramér's V	Cramér's V	Cramér's V	Cramér's V	Spearman (binary)	Spearman (binary)	Cramér's V	Cramér's V	Cramér's V	Cramér's V	Cramér's V	Cramér's V	Cramér's V	-	Spearman (binary)	Spearman (binary)	Spearman (binary)	Spearman (binary)	Spearman (binary)	Spearman (binary)	Spearman (binary)	Cramér's V	Cramér's V	Cramér's V	Cramér's V	Cramér's V	Cramér's V	Cramér's V	Cramér's V	Cramér's V	Cramér's V	Cramér's V	Cramér's V	Cramér's V	Cramér's V	Cramér's V	Cramér's V	Cramér's V	Cramér's V	Cramér's V	Cramér's V	Cramér's V	Cramér's V
number_suckling_piglets	Eta (ANOVA)	Eta (ANOVA)	Pearson	Eta (ANOVA)	Spearman (binary)	Spearman (binary)	Spearman (binary)	Spearman (binary)	Spearman (binary)	Spearman (binary)	Pearson	Pearson	Spearman (binary)	Spearman (binary)	Spearman (binary)	Spearman (binary)	Spearman (binary)	Spearman (binary)	Spearman (binary)	Spearman (binary)	-	Pearson	Pearson	Pearson	Pearson	Pearson	Pearson	Spearman (binary)	Spearman (binary)	Spearman (binary)	Spearman (binary)	Eta (ANOVA)	Spearman (binary)	Spearman (binary)	Spearman (binary)	Eta (ANOVA)	Spearman (binary)	Spearman (binary)	Spearman (binary)	Spearman (binary)	Spearman (binary)	Spearman (binary)	Spearman (binary)	Spearman (binary)	Eta (ANOVA)	Spearman (binary)	Spearman (binary)	Spearman (binary)	Eta (ANOVA)
number_weaners	Eta (ANOVA)	Eta (ANOVA)	Pearson	Eta (ANOVA)	Spearman (binary)	Spearman (binary)	Spearman (binary)	Spearman (binary)	Spearman (binary)	Spearman (binary)	Pearson	Pearson	Spearman (binary)	Spearman (binary)	Spearman (binary)	Spearman (binary)	Spearman (binary)	Spearman (binary)	Spearman (binary)	Spearman (binary)	Pearson	-	Pearson	Pearson	Pearson	Pearson	Pearson	Spearman (binary)	Spearman (binary)	Spearman (binary)	Spearman (binary)	Eta (ANOVA)	Spearman (binary)	Spearman (binary)	Spearman (binary)	Eta (ANOVA)	Spearman (binary)	Spearman (binary)	Spearman (binary)	Spearman (binary)	Spearman (binary)	Spearman (binary)	Spearman (binary)	Spearman (binary)	Eta (ANOVA)	Spearman (binary)	Spearman (binary)	Spearman (binary)	Eta (ANOVA)
number_fattening_pigs	Eta (ANOVA)	Eta (ANOVA)	Pearson	Eta (ANOVA)	Spearman (binary)	Spearman (binary)	Spearman (binary)	Spearman (binary)	Spearman (binary)	Spearman (binary)	Pearson	Pearson	Spearman (binary)	Spearman (binary)	Spearman (binary)	Spearman (binary)	Spearman (binary)	Spearman (binary)	Spearman (binary)	Spearman (binary)	Pearson	Pearson	-	Pearson	Pearson	Pearson	Pearson	Spearman (binary)	Spearman (binary)	Spearman (binary)	Spearman (binary)	Eta (ANOVA)	Spearman (binary)	Spearman (binary)	Spearman (binary)	Eta (ANOVA)	Spearman (binary)	Spearman (binary)	Spearman (binary)	Spearman (binary)	Spearman (binary)	Spearman (binary)	Spearman (binary)	Spearman (binary)	Eta (ANOVA)	Spearman (binary)	Spearman (binary)	Spearman (binary)	Eta (ANOVA)
number_young_sows	Eta (ANOVA)	Eta (ANOVA)	Pearson	Eta (ANOVA)	Spearman (binary)	Spearman (binary)	Spearman (binary)	Spearman (binary)	Spearman (binary)	Spearman (binary)	Pearson	Pearson	Spearman (binary)	Spearman (binary)	Spearman (binary)	Spearman (binary)	Spearman (binary)	Spearman (binary)	Spearman (binary)	Spearman (binary)	Pearson	Pearson	Pearson	-	Pearson	Pearson	Pearson	Spearman (binary)	Spearman (binary)	Spearman (binary)	Spearman (binary)	Eta (ANOVA)	Spearman (binary)	Spearman (binary)	Spearman (binary)	Eta (ANOVA)	Spearman (binary)	Spearman (binary)	Spearman (binary)	Spearman (binary)	Spearman (binary)	Spearman (binary)	Spearman (binary)	Spearman (binary)	Eta (ANOVA)	Spearman (binary)	Spearman (binary)	Spearman (binary)	Eta (ANOVA)
number_old_sows	Eta (ANOVA)	Eta (ANOVA)	Pearson	Eta (ANOVA)	Spearman (binary)	Spearman (binary)	Spearman (binary)	Spearman (binary)	Spearman (binary)	Spearman (binary)	Pearson	Pearson	Spearman (binary)	Spearman (binary)	Spearman (binary)	Spearman (binary)	Spearman (binary)	Spearman (binary)	Spearman (binary)	Spearman (binary)	Pearson	Pearson	Pearson	Pearson	-	Pearson	Pearson	Spearman (binary)	Spearman (binary)	Spearman (binary)	Spearman (binary)	Eta (ANOVA)	Spearman (binary)	Spearman (binary)	Spearman (binary)	Eta (ANOVA)	Spearman (binary)	Spearman (binary)	Spearman (binary)	Spearman (binary)	Spearman (binary)	Spearman (binary)	Spearman (binary)	Spearman (binary)	Eta (ANOVA)	Spearman (binary)	Spearman (binary)	Spearman (binary)	Eta (ANOVA)
number_boars	Eta (ANOVA)	Eta (ANOVA)	Pearson	Eta (ANOVA)	Spearman (binary)	Spearman (binary)	Spearman (binary)	Spearman (binary)	Spearman (binary)	Spearman (binary)	Pearson	Pearson	Spearman (binary)	Spearman (binary)	Spearman (binary)	Spearman (binary)	Spearman (binary)	Spearman (binary)	Spearman (binary)	Spearman (binary)	Pearson	Pearson	Pearson	Pearson	Pearson	-	Pearson	Spearman (binary)	Spearman (binary)	Spearman (binary)	Spearman (binary)	Eta (ANOVA)	Spearman (binary)	Spearman (binary)	Spearman (binary)	Eta (ANOVA)	Spearman (binary)	Spearman (binary)	Spearman (binary)	Spearman (binary)	Spearman (binary)	Spearman (binary)	Spearman (binary)	Spearman (binary)	Eta (ANOVA)	Spearman (binary)	Spearman (binary)	Spearman (binary)	Eta (ANOVA)
number_of_origins	Eta (ANOVA)	Eta (ANOVA)	Pearson	Eta (ANOVA)	Spearman (binary)	Spearman (binary)	Spearman (binary)	Spearman (binary)	Spearman (binary)	Spearman (binary)	Pearson	Pearson	Spearman (binary)	Spearman (binary)	Spearman (binary)	Spearman (binary)	Spearman (binary)	Spearman (binary)	Spearman (binary)	Spearman (binary)	Pearson	Pearson	Pearson	Pearson	Pearson	Pearson	-	Spearman (binary)	Spearman (binary)	Spearman (binary)	Spearman (binary)	Eta (ANOVA)	Spearman (binary)	Spearman (binary)	Spearman (binary)	Eta (ANOVA)	Spearman (binary)	Spearman (binary)	Spearman (binary)	Spearman (binary)	Spearman (binary)	Spearman (binary)	Spearman (binary)	Spearman (binary)	Eta (ANOVA)	Spearman (binary)	Spearman (binary)	Spearman (binary)	Eta (ANOVA)
quarantine_concept	Cramér's V	Cramér's V	Spearman (binary)	Cramér's V	Cramér's V	Cramér's V	Cramér's V	Cramér's V	Cramér's V	Cramér's V	Spearman (binary)	Spearman (binary)	Cramér's V	Cramér's V	Cramér's V	Cramér's V	Cramér's V	Cramér's V	Cramér's V	Cramér's V	Spearman (binary)	Spearman (binary)	Spearman (binary)	Spearman (binary)	Spearman (binary)	Spearman (binary)	Spearman (binary)	-	Cramér's V	Cramér's V	Cramér's V	Cramér's V	Cramér's V	Cramér's V	Cramér's V	Cramér's V	Cramér's V	Cramér's V	Cramér's V	Cramér's V	Cramér's V	Cramér's V	Cramér's V	Cramér's V	Cramér's V	Cramér's V	Cramér's V	Cramér's V	Cramér's V
quarantine_in_herd_contact	Cramér's V	Cramér's V	Spearman (binary)	Cramér's V	Cramér's V	Cramér's V	Cramér's V	Cramér's V	Cramér's V	Cramér's V	Spearman (binary)	Spearman (binary)	Cramér's V	Cramér's V	Cramér's V	Cramér's V	Cramér's V	Cramér's V	Cramér's V	Cramér's V	Spearman (binary)	Spearman (binary)	Spearman (binary)	Spearman (binary)	Spearman (binary)	Spearman (binary)	Spearman (binary)	Cramér's V	-	Cramér's V	Cramér's V	Cramér's V	Cramér's V	Cramér's V	Cramér's V	Cramér's V	Cramér's V	Cramér's V	Cramér's V	Cramér's V	Cramér's V	Cramér's V	Cramér's V	Cramér's V	Cramér's V	Cramér's V	Cramér's V	Cramér's V	Cramér's V
herds_of_origin_respiratory_symptoms	Cramér's V	Cramér's V	Spearman (binary)	Cramér's V	Cramér's V	Cramér's V	Cramér's V	Cramér's V	Cramér's V	Cramér's V	Spearman (binary)	Spearman (binary)	Cramér's V	Cramér's V	Cramér's V	Cramér's V	Cramér's V	Cramér's V	Cramér's V	Cramér's V	Spearman (binary)	Spearman (binary)	Spearman (binary)	Spearman (binary)	Spearman (binary)	Spearman (binary)	Spearman (binary)	Cramér's V	Cramér's V	-	Cramér's V	Cramér's V	Cramér's V	Cramér's V	Cramér's V	Cramér's V	Cramér's V	Cramér's V	Cramér's V	Cramér's V	Cramér's V	Cramér's V	Cramér's V	Cramér's V	Cramér's V	Cramér's V	Cramér's V	Cramér's V	Cramér's V
herds_of_origin_influenza_diagnosis	Cramér's V	Cramér's V	Spearman (binary)	Cramér's V	Cramér's V	Cramér's V	Cramér's V	Cramér's V	Cramér's V	Cramér's V	Spearman (binary)	Spearman (binary)	Cramér's V	Cramér's V	Cramér's V	Cramér's V	Cramér's V	Cramér's V	Cramér's V	Cramér's V	Spearman (binary)	Spearman (binary)	Spearman (binary)	Spearman (binary)	Spearman (binary)	Spearman (binary)	Spearman (binary)	Cramér's V	Cramér's V	Cramér's V	-	Cramér's V	Cramér's V	Cramér's V	Cramér's V	Cramér's V	Cramér's V	Cramér's V	Cramér's V	Cramér's V	Cramér's V	Cramér's V	Cramér's V	Cramér's V	Cramér's V	Cramér's V	Cramér's V	Cramér's V	Cramér's V
production_cycle	Cramér's V	Cramér's V	Eta (ANOVA)	Cramér's V	Cramér's V	Cramér's V	Cramér's V	Cramér's V	Cramér's V	Cramér's V	Eta (ANOVA)	Eta (ANOVA)	Cramér's V	Cramér's V	Cramér's V	Cramér's V	Cramér's V	Cramér's V	Cramér's V	Cramér's V	Eta (ANOVA)	Eta (ANOVA)	Eta (ANOVA)	Eta (ANOVA)	Eta (ANOVA)	Eta (ANOVA)	Eta (ANOVA)	Cramér's V	Cramér's V	Cramér's V	Cramér's V	-	Cramér's V	Cramér's V	Cramér's V	Cramér's V	Cramér's V	Cramér's V	Cramér's V	Cramér's V	Cramér's V	Cramér's V	Cramér's V	Cramér's V	Cramér's V	Cramér's V	Cramér's V	Cramér's V	Cramér's V
mode_stable_occupation_ai_centre	Cramér's V	Cramér's V	Spearman (binary)	Cramér's V	Cramér's V	Cramér's V	Cramér's V	Cramér's V	Cramér's V	Cramér's V	Spearman (binary)	Spearman (binary)	Cramér's V	Cramér's V	Cramér's V	Cramér's V	Cramér's V	Cramér's V	Cramér's V	Cramér's V	Spearman (binary)	Spearman (binary)	Spearman (binary)	Spearman (binary)	Spearman (binary)	Spearman (binary)	Spearman (binary)	Cramér's V	Cramér's V	Cramér's V	Cramér's V	Cramér's V	-	Cramér's V	Cramér's V	Cramér's V	Cramér's V	Cramér's V	Cramér's V	Cramér's V	Cramér's V	Cramér's V	Cramér's V	Cramér's V	Cramér's V	Cramér's V	Cramér's V	Cramér's V	Cramér's V
mode_stable_occupation_gestation_stable	Cramér's V	Cramér's V	Spearman (binary)	Cramér's V	Cramér's V	Cramér's V	Cramér's V	Cramér's V	Cramér's V	Cramér's V	Spearman (binary)	Spearman (binary)	Cramér's V	Cramér's V	Cramér's V	Cramér's V	Cramér's V	Cramér's V	Cramér's V	Cramér's V	Spearman (binary)	Spearman (binary)	Spearman (binary)	Spearman (binary)	Spearman (binary)	Spearman (binary)	Spearman (binary)	Cramér's V	Cramér's V	Cramér's V	Cramér's V	Cramér's V	Cramér's V	-	Cramér's V	Cramér's V	Cramér's V	Cramér's V	Cramér's V	Cramér's V	Cramér's V	Cramér's V	Cramér's V	Cramér's V	Cramér's V	Cramér's V	Cramér's V	Cramér's V	Cramér's V
mode_stable_occupation_farrowing_stable	Cramér's V	Cramér's V	Spearman (binary)	Cramér's V	Cramér's V	Cramér's V	Cramér's V	Cramér's V	Cramér's V	Cramér's V	Spearman (binary)	Spearman (binary)	Cramér's V	Cramér's V	Cramér's V	Cramér's V	Cramér's V	Cramér's V	Cramér's V	Cramér's V	Spearman (binary)	Spearman (binary)	Spearman (binary)	Spearman (binary)	Spearman (binary)	Spearman (binary)	Spearman (binary)	Cramér's V	Cramér's V	Cramér's V	Cramér's V	Cramér's V	Cramér's V	Cramér's V	-	Cramér's V	Cramér's V	Cramér's V	Cramér's V	Cramér's V	Cramér's V	Cramér's V	Cramér's V	Cramér's V	Cramér's V	Cramér's V	Cramér's V	Cramér's V	Cramér's V
cross_fostering_farrowing_stable	Cramér's V	Cramér's V	Eta (ANOVA)	Cramér's V	Cramér's V	Cramér's V	Cramér's V	Cramér's V	Cramér's V	Cramér's V	Eta (ANOVA)	Eta (ANOVA)	Cramér's V	Cramér's V	Cramér's V	Cramér's V	Cramér's V	Cramér's V	Cramér's V	Cramér's V	Eta (ANOVA)	Eta (ANOVA)	Eta (ANOVA)	Eta (ANOVA)	Eta (ANOVA)	Eta (ANOVA)	Eta (ANOVA)	Cramér's V	Cramér's V	Cramér's V	Cramér's V	Cramér's V	Cramér's V	Cramér's V	Cramér's V	-	Cramér's V	Cramér's V	Cramér's V	Cramér's V	Cramér's V	Cramér's V	Cramér's V	Cramér's V	Cramér's V	Cramér's V	Cramér's V	Cramér's V	Cramér's V
mode_stable_occupation_weaner_stable	Cramér's V	Cramér's V	Spearman (binary)	Cramér's V	Cramér's V	Cramér's V	Cramér's V	Cramér's V	Cramér's V	Cramér's V	Spearman (binary)	Spearman (binary)	Cramér's V	Cramér's V	Cramér's V	Cramér's V	Cramér's V	Cramér's V	Cramér's V	Cramér's V	Spearman (binary)	Spearman (binary)	Spearman (binary)	Spearman (binary)	Spearman (binary)	Spearman (binary)	Spearman (binary)	Cramér's V	Cramér's V	Cramér's V	Cramér's V	Cramér's V	Cramér's V	Cramér's V	Cramér's V	Cramér's V	-	Cramér's V	Cramér's V	Cramér's V	Cramér's V	Cramér's V	Cramér's V	Cramér's V	Cramér's V	Cramér's V	Cramér's V	Cramér's V	Cramér's V
mode_stable_occupation_fattening_stable	Cramér's V	Cramér's V	Spearman (binary)	Cramér's V	Cramér's V	Cramér's V	Cramér's V	Cramér's V	Cramér's V	Cramér's V	Spearman (binary)	Spearman (binary)	Cramér's V	Cramér's V	Cramér's V	Cramér's V	Cramér's V	Cramér's V	Cramér's V	Cramér's V	Spearman (binary)	Spearman (binary)	Spearman (binary)	Spearman (binary)	Spearman (binary)	Spearman (binary)	Spearman (binary)	Cramér's V	Cramér's V	Cramér's V	Cramér's V	Cramér's V	Cramér's V	Cramér's V	Cramér's V	Cramér's V	Cramér's V	-	Cramér's V	Cramér's V	Cramér's V	Cramér's V	Cramér's V	Cramér's V	Cramér's V	Cramér's V	Cramér's V	Cramér's V	Cramér's V
passing_through_other_age_group	Cramér's V	Cramér's V	Spearman (binary)	Cramér's V	Cramér's V	Cramér's V	Cramér's V	Cramér's V	Cramér's V	Cramér's V	Spearman (binary)	Spearman (binary)	Cramér's V	Cramér's V	Cramér's V	Cramér's V	Cramér's V	Cramér's V	Cramér's V	Cramér's V	Spearman (binary)	Spearman (binary)	Spearman (binary)	Spearman (binary)	Spearman (binary)	Spearman (binary)	Spearman (binary)	Cramér's V	Cramér's V	Cramér's V	Cramér's V	Cramér's V	Cramér's V	Cramér's V	Cramér's V	Cramér's V	Cramér's V	Cramér's V	-	Cramér's V	Cramér's V	Cramér's V	Cramér's V	Cramér's V	Cramér's V	Cramér's V	Cramér's V	Cramér's V	Cramér's V
outside_area	Cramér's V	Cramér's V	Spearman (binary)	Cramér's V	Cramér's V	Cramér's V	Cramér's V	Cramér's V	Cramér's V	Cramér's V	Spearman (binary)	Spearman (binary)	Cramér's V	Cramér's V	Cramér's V	Cramér's V	Cramér's V	Cramér's V	Cramér's V	Cramér's V	Spearman (binary)	Spearman (binary)	Spearman (binary)	Spearman (binary)	Spearman (binary)	Spearman (binary)	Spearman (binary)	Cramér's V	Cramér's V	Cramér's V	Cramér's V	Cramér's V	Cramér's V	Cramér's V	Cramér's V	Cramér's V	Cramér's V	Cramér's V	Cramér's V	-	Cramér's V	Cramér's V	Cramér's V	Cramér's V	Cramér's V	Cramér's V	Cramér's V	Cramér's V	Cramér's V
outside_area_contact_poultry	Cramér's V	Cramér's V	Spearman (binary)	Cramér's V	Cramér's V	Cramér's V	Cramér's V	Cramér's V	Cramér's V	Cramér's V	Spearman (binary)	Spearman (binary)	Cramér's V	Cramér's V	Cramér's V	Cramér's V	Cramér's V	Cramér's V	Cramér's V	Cramér's V	Spearman (binary)	Spearman (binary)	Spearman (binary)	Spearman (binary)	Spearman (binary)	Spearman (binary)	Spearman (binary)	Cramér's V	Cramér's V	Cramér's V	Cramér's V	Cramér's V	Cramér's V	Cramér's V	Cramér's V	Cramér's V	Cramér's V	Cramér's V	Cramér's V	Cramér's V	-	Cramér's V	Cramér's V	Cramér's V	Cramér's V	Cramér's V	Cramér's V	Cramér's V	Cramér's V
outside_area_contact_wild_birds	Cramér's V	Cramér's V	Spearman (binary)	Cramér's V	Cramér's V	Cramér's V	Cramér's V	Cramér's V	Cramér's V	Cramér's V	Spearman (binary)	Spearman (binary)	Cramér's V	Cramér's V	Cramér's V	Cramér's V	Cramér's V	Cramér's V	Cramér's V	Cramér's V	Spearman (binary)	Spearman (binary)	Spearman (binary)	Spearman (binary)	Spearman (binary)	Spearman (binary)	Spearman (binary)	Cramér's V	Cramér's V	Cramér's V	Cramér's V	Cramér's V	Cramér's V	Cramér's V	Cramér's V	Cramér's V	Cramér's V	Cramér's V	Cramér's V	Cramér's V	Cramér's V	-	Cramér's V	Cramér's V	Cramér's V	Cramér's V	Cramér's V	Cramér's V	Cramér's V
outside_area_contact_wild_boars	Cramér's V	Cramér's V	Spearman (binary)	Cramér's V	Cramér's V	Cramér's V	Cramér's V	Cramér's V	Cramér's V	Cramér's V	Spearman (binary)	Spearman (binary)	Cramér's V	Cramér's V	Cramér's V	Cramér's V	Cramér's V	Cramér's V	Cramér's V	Cramér's V	Spearman (binary)	Spearman (binary)	Spearman (binary)	Spearman (binary)	Spearman (binary)	Spearman (binary)	Spearman (binary)	Cramér's V	Cramér's V	Cramér's V	Cramér's V	Cramér's V	Cramér's V	Cramér's V	Cramér's V	Cramér's V	Cramér's V	Cramér's V	Cramér's V	Cramér's V	Cramér's V	Cramér's V	-	Cramér's V	Cramér's V	Cramér's V	Cramér's V	Cramér's V	Cramér's V
contact_bird_in_stable	Cramér's V	Cramér's V	Spearman (binary)	Cramér's V	Cramér's V	Cramér's V	Cramér's V	Cramér's V	Cramér's V	Cramér's V	Spearman (binary)	Spearman (binary)	Cramér's V	Cramér's V	Cramér's V	Cramér's V	Cramér's V	Cramér's V	Cramér's V	Cramér's V	Spearman (binary)	Spearman (binary)	Spearman (binary)	Spearman (binary)	Spearman (binary)	Spearman (binary)	Spearman (binary)	Cramér's V	Cramér's V	Cramér's V	Cramér's V	Cramér's V	Cramér's V	Cramér's V	Cramér's V	Cramér's V	Cramér's V	Cramér's V	Cramér's V	Cramér's V	Cramér's V	Cramér's V	Cramér's V	-	Cramér's V	Cramér's V	Cramér's V	Cramér's V	Cramér's V
cleaning_ai_centre	Cramér's V	Cramér's V	Eta (ANOVA)	Cramér's V	Cramér's V	Cramér's V	Cramér's V	Cramér's V	Cramér's V	Cramér's V	Eta (ANOVA)	Eta (ANOVA)	Cramér's V	Cramér's V	Cramér's V	Cramér's V	Cramér's V	Cramér's V	Cramér's V	Cramér's V	Eta (ANOVA)	Eta (ANOVA)	Eta (ANOVA)	Eta (ANOVA)	Eta (ANOVA)	Eta (ANOVA)	Eta (ANOVA)	Cramér's V	Cramér's V	Cramér's V	Cramér's V	Cramér's V	Cramér's V	Cramér's V	Cramér's V	Cramér's V	Cramér's V	Cramér's V	Cramér's V	Cramér's V	Cramér's V	Cramér's V	Cramér's V	Cramér's V	-	Cramér's V	Cramér's V	Cramér's V	Cramér's V
cleaning_gestation_stable	Cramér's V	Cramér's V	Spearman (binary)	Cramér's V	Cramér's V	Cramér's V	Cramér's V	Cramér's V	Cramér's V	Cramér's V	Spearman (binary)	Spearman (binary)	Cramér's V	Cramér's V	Cramér's V	Cramér's V	Cramér's V	Cramér's V	Cramér's V	Cramér's V	Spearman (binary)	Spearman (binary)	Spearman (binary)	Spearman (binary)	Spearman (binary)	Spearman (binary)	Spearman (binary)	Cramér's V	Cramér's V	Cramér's V	Cramér's V	Cramér's V	Cramér's V	Cramér's V	Cramér's V	Cramér's V	Cramér's V	Cramér's V	Cramér's V	Cramér's V	Cramér's V	Cramér's V	Cramér's V	Cramér's V	Cramér's V	-	Cramér's V	Cramér's V	Cramér's V
cleaning_farrowing_stable	Cramér's V	Cramér's V	Spearman (binary)	Cramér's V	Cramér's V	Cramér's V	Cramér's V	Cramér's V	Cramér's V	Cramér's V	Spearman (binary)	Spearman (binary)	Cramér's V	Cramér's V	Cramér's V	Cramér's V	Cramér's V	Cramér's V	Cramér's V	Cramér's V	Spearman (binary)	Spearman (binary)	Spearman (binary)	Spearman (binary)	Spearman (binary)	Spearman (binary)	Spearman (binary)	Cramér's V	Cramér's V	Cramér's V	Cramér's V	Cramér's V	Cramér's V	Cramér's V	Cramér's V	Cramér's V	Cramér's V	Cramér's V	Cramér's V	Cramér's V	Cramér's V	Cramér's V	Cramér's V	Cramér's V	Cramér's V	Cramér's V	-	Cramér's V	Cramér's V
cleaning_weaner_stable	Cramér's V	Cramér's V	Spearman (binary)	Cramér's V	Cramér's V	Cramér's V	Cramér's V	Cramér's V	Cramér's V	Cramér's V	Spearman (binary)	Spearman (binary)	Cramér's V	Cramér's V	Cramér's V	Cramér's V	Cramér's V	Cramér's V	Cramér's V	Cramér's V	Spearman (binary)	Spearman (binary)	Spearman (binary)	Spearman (binary)	Spearman (binary)	Spearman (binary)	Spearman (binary)	Cramér's V	Cramér's V	Cramér's V	Cramér's V	Cramér's V	Cramér's V	Cramér's V	Cramér's V	Cramér's V	Cramér's V	Cramér's V	Cramér's V	Cramér's V	Cramér's V	Cramér's V	Cramér's V	Cramér's V	Cramér's V	Cramér's V	Cramér's V	-	Cramér's V
cleaning_fattening_stable	Cramér's V	Cramér's V	Eta (ANOVA)	Cramér's V	Cramér's V	Cramér's V	Cramér's V	Cramér's V	Cramér's V	Cramér's V	Eta (ANOVA)	Eta (ANOVA)	Cramér's V	Cramér's V	Cramér's V	Cramér's V	Cramér's V	Cramér's V	Cramér's V	Cramér's V	Eta (ANOVA)	Eta (ANOVA)	Eta (ANOVA)	Eta (ANOVA)	Eta (ANOVA)	Eta (ANOVA)	Eta (ANOVA)	Cramér's V	Cramér's V	Cramér's V	Cramér's V	Cramér's V	Cramér's V	Cramér's V	Cramér's V	Cramér's V	Cramér's V	Cramér's V	Cramér's V	Cramér's V	Cramér's V	Cramér's V	Cramér's V	Cramér's V	Cramér's V	Cramér's V	Cramér's V	Cramér's V	-
cleaning_quarantine	Cramér's V	Cramér's V	Eta (ANOVA)	Cramér's V	Cramér's V	Cramér's V	Cramér's V	Cramér's V	Cramér's V	Cramér's V	Eta (ANOVA)	Eta (ANOVA)	Cramér's V	Cramér's V	Cramér's V	Cramér's V	Cramér's V	Cramér's V	Cramér's V	Cramér's V	Eta (ANOVA)	Eta (ANOVA)	Eta (ANOVA)	Eta (ANOVA)	Eta (ANOVA)	Eta (ANOVA)	Eta (ANOVA)	Cramér's V	Cramér's V	Cramér's V	Cramér's V	Cramér's V	Cramér's V	Cramér's V	Cramér's V	Cramér's V	Cramér's V	Cramér's V	Cramér's V	Cramér's V	Cramér's V	Cramér's V	Cramér's V	Cramér's V	Cramér's V	Cramér's V	Cramér's V	Cramér's V	Cramér's V
disinfection_ai_centre	Cramér's V	Cramér's V	Spearman (binary)	Cramér's V	Cramér's V	Cramér's V	Cramér's V	Cramér's V	Cramér's V	Cramér's V	Spearman (binary)	Spearman (binary)	Cramér's V	Cramér's V	Cramér's V	Cramér's V	Cramér's V	Cramér's V	Cramér's V	Cramér's V	Spearman (binary)	Spearman (binary)	Spearman (binary)	Spearman (binary)	Spearman (binary)	Spearman (binary)	Spearman (binary)	Cramér's V	Cramér's V	Cramér's V	Cramér's V	Cramér's V	Cramér's V	Cramér's V	Cramér's V	Cramér's V	Cramér's V	Cramér's V	Cramér's V	Cramér's V	Cramér's V	Cramér's V	Cramér's V	Cramér's V	Cramér's V	Cramér's V	Cramér's V	Cramér's V	Cramér's V
disinfection_gestation_stable	Cramér's V	Cramér's V	Spearman (binary)	Cramér's V	Cramér's V	Cramér's V	Cramér's V	Cramér's V	Cramér's V	Cramér's V	Spearman (binary)	Spearman (binary)	Cramér's V	Cramér's V	Cramér's V	Cramér's V	Cramér's V	Cramér's V	Cramér's V	Cramér's V	Spearman (binary)	Spearman (binary)	Spearman (binary)	Spearman (binary)	Spearman (binary)	Spearman (binary)	Spearman (binary)	Cramér's V	Cramér's V	Cramér's V	Cramér's V	Cramér's V	Cramér's V	Cramér's V	Cramér's V	Cramér's V	Cramér's V	Cramér's V	Cramér's V	Cramér's V	Cramér's V	Cramér's V	Cramér's V	Cramér's V	Cramér's V	Cramér's V	Cramér's V	Cramér's V	Cramér's V
disinfection_farrowing_stable	Cramér's V	Cramér's V	Eta (ANOVA)	Cramér's V	Cramér's V	Cramér's V	Cramér's V	Cramér's V	Cramér's V	Cramér's V	Eta (ANOVA)	Eta (ANOVA)	Cramér's V	Cramér's V	Cramér's V	Cramér's V	Cramér's V	Cramér's V	Cramér's V	Cramér's V	Eta (ANOVA)	Eta (ANOVA)	Eta (ANOVA)	Eta (ANOVA)	Eta (ANOVA)	Eta (ANOVA)	Eta (ANOVA)	Cramér's V	Cramér's V	Cramér's V	Cramér's V	Cramér's V	Cramér's V	Cramér's V	Cramér's V	Cramér's V	Cramér's V	Cramér's V	Cramér's V	Cramér's V	Cramér's V	Cramér's V	Cramér's V	Cramér's V	Cramér's V	Cramér's V	Cramér's V	Cramér's V	Cramér's V
disinfection_weaner_stable	Cramér's V	Cramér's V	Eta (ANOVA)	Cramér's V	Cramér's V	Cramér's V	Cramér's V	Cramér's V	Cramér's V	Cramér's V	Eta (ANOVA)	Eta (ANOVA)	Cramér's V	Cramér's V	Cramér's V	Cramér's V	Cramér's V	Cramér's V	Cramér's V	Cramér's V	Eta (ANOVA)	Eta (ANOVA)	Eta (ANOVA)	Eta (ANOVA)	Eta (ANOVA)	Eta (ANOVA)	Eta (ANOVA)	Cramér's V	Cramér's V	Cramér's V	Cramér's V	Cramér's V	Cramér's V	Cramér's V	Cramér's V	Cramér's V	Cramér's V	Cramér's V	Cramér's V	Cramér's V	Cramér's V	Cramér's V	Cramér's V	Cramér's V	Cramér's V	Cramér's V	Cramér's V	Cramér's V	Cramér's V
disinfection_fattening_stable	Cramér's V	Cramér's V	Spearman (binary)	Cramér's V	Cramér's V	Cramér's V	Cramér's V	Cramér's V	Cramér's V	Cramér's V	Spearman (binary)	Spearman (binary)	Cramér's V	Cramér's V	Cramér's V	Cramér's V	Cramér's V	Cramér's V	Cramér's V	Cramér's V	Spearman (binary)	Spearman (binary)	Spearman (binary)	Spearman (binary)	Spearman (binary)	Spearman (binary)	Spearman (binary)	Cramér's V	Cramér's V	Cramér's V	Cramér's V	Cramér's V	Cramér's V	Cramér's V	Cramér's V	Cramér's V	Cramér's V	Cramér's V	Cramér's V	Cramér's V	Cramér's V	Cramér's V	Cramér's V	Cramér's V	Cramér's V	Cramér's V	Cramér's V	Cramér's V	Cramér's V
disinfection_quarantine	Cramér's V	Cramér's V	Spearman (binary)	Cramér's V	Cramér's V	Cramér's V	Cramér's V	Cramér's V	Cramér's V	Cramér's V	Spearman (binary)	Spearman (binary)	Cramér's V	Cramér's V	Cramér's V	Cramér's V	Cramér's V	Cramér's V	Cramér's V	Cramér's V	Spearman (binary)	Spearman (binary)	Spearman (binary)	Spearman (binary)	Spearman (binary)	Spearman (binary)	Spearman (binary)	Cramér's V	Cramér's V	Cramér's V	Cramér's V	Cramér's V	Cramér's V	Cramér's V	Cramér's V	Cramér's V	Cramér's V	Cramér's V	Cramér's V	Cramér's V	Cramér's V	Cramér's V	Cramér's V	Cramér's V	Cramér's V	Cramér's V	Cramér's V	Cramér's V	Cramér's V
drying_ai_centre	Cramér's V	Cramér's V	Eta (ANOVA)	Cramér's V	Cramér's V	Cramér's V	Cramér's V	Cramér's V	Cramér's V	Cramér's V	Eta (ANOVA)	Eta (ANOVA)	Cramér's V	Cramér's V	Cramér's V	Cramér's V	Cramér's V	Cramér's V	Cramér's V	Cramér's V	Eta (ANOVA)	Eta (ANOVA)	Eta (ANOVA)	Eta (ANOVA)	Eta (ANOVA)	Eta (ANOVA)	Eta (ANOVA)	Cramér's V	Cramér's V	Cramér's V	Cramér's V	Cramér's V	Cramér's V	Cramér's V	Cramér's V	Cramér's V	Cramér's V	Cramér's V	Cramér's V	Cramér's V	Cramér's V	Cramér's V	Cramér's V	Cramér's V	Cramér's V	Cramér's V	Cramér's V	Cramér's V	Cramér's V
drying_gestation_stable	Cramér's V	Cramér's V	Spearman (binary)	Cramér's V	Cramér's V	Cramér's V	Cramér's V	Cramér's V	Cramér's V	Cramér's V	Spearman (binary)	Spearman (binary)	Cramér's V	Cramér's V	Cramér's V	Cramér's V	Cramér's V	Cramér's V	Cramér's V	Cramér's V	Spearman (binary)	Spearman (binary)	Spearman (binary)	Spearman (binary)	Spearman (binary)	Spearman (binary)	Spearman (binary)	Cramér's V	Cramér's V	Cramér's V	Cramér's V	Cramér's V	Cramér's V	Cramér's V	Cramér's V	Cramér's V	Cramér's V	Cramér's V	Cramér's V	Cramér's V	Cramér's V	Cramér's V	Cramér's V	Cramér's V	Cramér's V	Cramér's V	Cramér's V	Cramér's V	Cramér's V
drying_farrowing_stable	Cramér's V	Cramér's V	Spearman (binary)	Cramér's V	Cramér's V	Cramér's V	Cramér's V	Cramér's V	Cramér's V	Cramér's V	Spearman (binary)	Spearman (binary)	Cramér's V	Cramér's V	Cramér's V	Cramér's V	Cramér's V	Cramér's V	Cramér's V	Cramér's V	Spearman (binary)	Spearman (binary)	Spearman (binary)	Spearman (binary)	Spearman (binary)	Spearman (binary)	Spearman (binary)	Cramér's V	Cramér's V	Cramér's V	Cramér's V	Cramér's V	Cramér's V	Cramér's V	Cramér's V	Cramér's V	Cramér's V	Cramér's V	Cramér's V	Cramér's V	Cramér's V	Cramér's V	Cramér's V	Cramér's V	Cramér's V	Cramér's V	Cramér's V	Cramér's V	Cramér's V
drying_weaner_stable	Cramér's V	Cramér's V	Spearman (binary)	Cramér's V	Cramér's V	Cramér's V	Cramér's V	Cramér's V	Cramér's V	Cramér's V	Spearman (binary)	Spearman (binary)	Cramér's V	Cramér's V	Cramér's V	Cramér's V	Cramér's V	Cramér's V	Cramér's V	Cramér's V	Spearman (binary)	Spearman (binary)	Spearman (binary)	Spearman (binary)	Spearman (binary)	Spearman (binary)	Spearman (binary)	Cramér's V	Cramér's V	Cramér's V	Cramér's V	Cramér's V	Cramér's V	Cramér's V	Cramér's V	Cramér's V	Cramér's V	Cramér's V	Cramér's V	Cramér's V	Cramér's V	Cramér's V	Cramér's V	Cramér's V	Cramér's V	Cramér's V	Cramér's V	Cramér's V	Cramér's V
drying_fattening_stable	Cramér's V	Cramér's V	Eta (ANOVA)	Cramér's V	Cramér's V	Cramér's V	Cramér's V	Cramér's V	Cramér's V	Cramér's V	Eta (ANOVA)	Eta (ANOVA)	Cramér's V	Cramér's V	Cramér's V	Cramér's V	Cramér's V	Cramér's V	Cramér's V	Cramér's V	Eta (ANOVA)	Eta (ANOVA)	Eta (ANOVA)	Eta (ANOVA)	Eta (ANOVA)	Eta (ANOVA)	Eta (ANOVA)	Cramér's V	Cramér's V	Cramér's V	Cramér's V	Cramér's V	Cramér's V	Cramér's V	Cramér's V	Cramér's V	Cramér's V	Cramér's V	Cramér's V	Cramér's V	Cramér's V	Cramér's V	Cramér's V	Cramér's V	Cramér's V	Cramér's V	Cramér's V	Cramér's V	Cramér's V
drying_quarantine	Cramér's V	Cramér's V	Spearman (binary)	Cramér's V	Cramér's V	Cramér's V	Cramér's V	Cramér's V	Cramér's V	Cramér's V	Spearman (binary)	Spearman (binary)	Cramér's V	Cramér's V	Cramér's V	Cramér's V	Cramér's V	Cramér's V	Cramér's V	Cramér's V	Spearman (binary)	Spearman (binary)	Spearman (binary)	Spearman (binary)	Spearman (binary)	Spearman (binary)	Spearman (binary)	Cramér's V	Cramér's V	Cramér's V	Cramér's V	Cramér's V	Cramér's V	Cramér's V	Cramér's V	Cramér's V	Cramér's V	Cramér's V	Cramér's V	Cramér's V	Cramér's V	Cramér's V	Cramér's V	Cramér's V	Cramér's V	Cramér's V	Cramér's V	Cramér's V	Cramér's V
cleaning_disinfection_transport_vehicle	Cramér's V	Cramér's V	Spearman (binary)	Cramér's V	Cramér's V	Cramér's V	Cramér's V	Cramér's V	Cramér's V	Cramér's V	Spearman (binary)	Spearman (binary)	Cramér's V	Cramér's V	Cramér's V	Cramér's V	Cramér's V	Cramér's V	Cramér's V	Cramér's V	Spearman (binary)	Spearman (binary)	Spearman (binary)	Spearman (binary)	Spearman (binary)	Spearman (binary)	Spearman (binary)	Cramér's V	Cramér's V	Cramér's V	Cramér's V	Cramér's V	Cramér's V	Cramér's V	Cramér's V	Cramér's V	Cramér's V	Cramér's V	Cramér's V	Cramér's V	Cramér's V	Cramér's V	Cramér's V	Cramér's V	Cramér's V	Cramér's V	Cramér's V	Cramér's V	Cramér's V
cleaning_shipment_area	Cramér's V	Cramér's V	Spearman (binary)	Cramér's V	Cramér's V	Cramér's V	Cramér's V	Cramér's V	Cramér's V	Cramér's V	Spearman (binary)	Spearman (binary)	Cramér's V	Cramér's V	Cramér's V	Cramér's V	Cramér's V	Cramér's V	Cramér's V	Cramér's V	Spearman (binary)	Spearman (binary)	Spearman (binary)	Spearman (binary)	Spearman (binary)	Spearman (binary)	Spearman (binary)	Cramér's V	Cramér's V	Cramér's V	Cramér's V	Cramér's V	Cramér's V	Cramér's V	Cramér's V	Cramér's V	Cramér's V	Cramér's V	Cramér's V	Cramér's V	Cramér's V	Cramér's V	Cramér's V	Cramér's V	Cramér's V	Cramér's V	Cramér's V	Cramér's V	Cramér's V
caretaker_number	Eta (ANOVA)	Eta (ANOVA)	Pearson	Eta (ANOVA)	Spearman (binary)	Spearman (binary)	Spearman (binary)	Spearman (binary)	Spearman (binary)	Spearman (binary)	Pearson	Pearson	Spearman (binary)	Spearman (binary)	Spearman (binary)	Spearman (binary)	Spearman (binary)	Spearman (binary)	Spearman (binary)	Spearman (binary)	Pearson	Pearson	Pearson	Pearson	Pearson	Pearson	Pearson	Spearman (binary)	Spearman (binary)	Spearman (binary)	Spearman (binary)	Eta (ANOVA)	Spearman (binary)	Spearman (binary)	Spearman (binary)	Eta (ANOVA)	Spearman (binary)	Spearman (binary)	Spearman (binary)	Spearman (binary)	Spearman (binary)	Spearman (binary)	Spearman (binary)	Spearman (binary)	Eta (ANOVA)	Spearman (binary)	Spearman (binary)	Spearman (binary)	Eta (ANOVA)
caretaker_ppe_stable	Cramér's V	Cramér's V	Spearman (binary)	Cramér's V	Cramér's V	Cramér's V	Cramér's V	Cramér's V	Cramér's V	Cramér's V	Spearman (binary)	Spearman (binary)	Cramér's V	Cramér's V	Cramér's V	Cramér's V	Cramér's V	Cramér's V	Cramér's V	Cramér's V	Spearman (binary)	Spearman (binary)	Spearman (binary)	Spearman (binary)	Spearman (binary)	Spearman (binary)	Spearman (binary)	Cramér's V	Cramér's V	Cramér's V	Cramér's V	Cramér's V	Cramér's V	Cramér's V	Cramér's V	Cramér's V	Cramér's V	Cramér's V	Cramér's V	Cramér's V	Cramér's V	Cramér's V	Cramér's V	Cramér's V	Cramér's V	Cramér's V	Cramér's V	Cramér's V	Cramér's V
caretaker_ppe_washing_interval	Cramér's V	Cramér's V	Spearman (binary)	Cramér's V	Cramér's V	Cramér's V	Cramér's V	Cramér's V	Cramér's V	Cramér's V	Spearman (binary)	Spearman (binary)	Cramér's V	Cramér's V	Cramér's V	Cramér's V	Cramér's V	Cramér's V	Cramér's V	Cramér's V	Spearman (binary)	Spearman (binary)	Spearman (binary)	Spearman (binary)	Spearman (binary)	Spearman (binary)	Spearman (binary)	Cramér's V	Cramér's V	Cramér's V	Cramér's V	Cramér's V	Cramér's V	Cramér's V	Cramér's V	Cramér's V	Cramér's V	Cramér's V	Cramér's V	Cramér's V	Cramér's V	Cramér's V	Cramér's V	Cramér's V	Cramér's V	Cramér's V	Cramér's V	Cramér's V	Cramér's V
caretaker_ppe_per_unit	Cramér's V	Cramér's V	Spearman (binary)	Cramér's V	Cramér's V	Cramér's V	Cramér's V	Cramér's V	Cramér's V	Cramér's V	Spearman (binary)	Spearman (binary)	Cramér's V	Cramér's V	Cramér's V	Cramér's V	Cramér's V	Cramér's V	Cramér's V	Cramér's V	Spearman (binary)	Spearman (binary)	Spearman (binary)	Spearman (binary)	Spearman (binary)	Spearman (binary)	Spearman (binary)	Cramér's V	Cramér's V	Cramér's V	Cramér's V	Cramér's V	Cramér's V	Cramér's V	Cramér's V	Cramér's V	Cramér's V	Cramér's V	Cramér's V	Cramér's V	Cramér's V	Cramér's V	Cramér's V	Cramér's V	Cramér's V	Cramér's V	Cramér's V	Cramér's V	Cramér's V
caretaker_per_unit	Cramér's V	Cramér's V	Spearman (binary)	Cramér's V	Cramér's V	Cramér's V	Cramér's V	Cramér's V	Cramér's V	Cramér's V	Spearman (binary)	Spearman (binary)	Cramér's V	Cramér's V	Cramér's V	Cramér's V	Cramér's V	Cramér's V	Cramér's V	Cramér's V	Spearman (binary)	Spearman (binary)	Spearman (binary)	Spearman (binary)	Spearman (binary)	Spearman (binary)	Spearman (binary)	Cramér's V	Cramér's V	Cramér's V	Cramér's V	Cramér's V	Cramér's V	Cramér's V	Cramér's V	Cramér's V	Cramér's V	Cramér's V	Cramér's V	Cramér's V	Cramér's V	Cramér's V	Cramér's V	Cramér's V	Cramér's V	Cramér's V	Cramér's V	Cramér's V	Cramér's V
caretaker_work_flow_hygiene_between_units	Cramér's V	Cramér's V	Spearman (binary)	Cramér's V	Cramér's V	Cramér's V	Cramér's V	Cramér's V	Cramér's V	Cramér's V	Spearman (binary)	Spearman (binary)	Cramér's V	Cramér's V	Cramér's V	Cramér's V	Cramér's V	Cramér's V	Cramér's V	Cramér's V	Spearman (binary)	Spearman (binary)	Spearman (binary)	Spearman (binary)	Spearman (binary)	Spearman (binary)	Spearman (binary)	Cramér's V	Cramér's V	Cramér's V	Cramér's V	Cramér's V	Cramér's V	Cramér's V	Cramér's V	Cramér's V	Cramér's V	Cramér's V	Cramér's V	Cramér's V	Cramér's V	Cramér's V	Cramér's V	Cramér's V	Cramér's V	Cramér's V	Cramér's V	Cramér's V	Cramér's V
caretaker_entry_ppe_only	Cramér's V	Cramér's V	Spearman (binary)	Cramér's V	Cramér's V	Cramér's V	Cramér's V	Cramér's V	Cramér's V	Cramér's V	Spearman (binary)	Spearman (binary)	Cramér's V	Cramér's V	Cramér's V	Cramér's V	Cramér's V	Cramér's V	Cramér's V	Cramér's V	Spearman (binary)	Spearman (binary)	Spearman (binary)	Spearman (binary)	Spearman (binary)	Spearman (binary)	Spearman (binary)	Cramér's V	Cramér's V	Cramér's V	Cramér's V	Cramér's V	Cramér's V	Cramér's V	Cramér's V	Cramér's V	Cramér's V	Cramér's V	Cramér's V	Cramér's V	Cramér's V	Cramér's V	Cramér's V	Cramér's V	Cramér's V	Cramér's V	Cramér's V	Cramér's V	Cramér's V
caretaker_disease_management	Cramér's V	Cramér's V	Spearman (binary)	Cramér's V	Cramér's V	Cramér's V	Cramér's V	Cramér's V	Cramér's V	Cramér's V	Spearman (binary)	Spearman (binary)	Cramér's V	Cramér's V	Cramér's V	Cramér's V	Cramér's V	Cramér's V	Cramér's V	Cramér's V	Spearman (binary)	Spearman (binary)	Spearman (binary)	Spearman (binary)	Spearman (binary)	Spearman (binary)	Spearman (binary)	Cramér's V	Cramér's V	Cramér's V	Cramér's V	Cramér's V	Cramér's V	Cramér's V	Cramér's V	Cramér's V	Cramér's V	Cramér's V	Cramér's V	Cramér's V	Cramér's V	Cramér's V	Cramér's V	Cramér's V	Cramér's V	Cramér's V	Cramér's V	Cramér's V	Cramér's V
caretaker_hands_washed_before_entry	Cramér's V	Cramér's V	Spearman (binary)	Cramér's V	Cramér's V	Cramér's V	Cramér's V	Cramér's V	Cramér's V	Cramér's V	Spearman (binary)	Spearman (binary)	Cramér's V	Cramér's V	Cramér's V	Cramér's V	Cramér's V	Cramér's V	Cramér's V	Cramér's V	Spearman (binary)	Spearman (binary)	Spearman (binary)	Spearman (binary)	Spearman (binary)	Spearman (binary)	Spearman (binary)	Cramér's V	Cramér's V	Cramér's V	Cramér's V	Cramér's V	Cramér's V	Cramér's V	Cramér's V	Cramér's V	Cramér's V	Cramér's V	Cramér's V	Cramér's V	Cramér's V	Cramér's V	Cramér's V	Cramér's V	Cramér's V	Cramér's V	Cramér's V	Cramér's V	Cramér's V
caretaker_boot_disinfection	Cramér's V	Cramér's V	Spearman (binary)	Cramér's V	Cramér's V	Cramér's V	Cramér's V	Cramér's V	Cramér's V	Cramér's V	Spearman (binary)	Spearman (binary)	Cramér's V	Cramér's V	Cramér's V	Cramér's V	Cramér's V	Cramér's V	Cramér's V	Cramér's V	Spearman (binary)	Spearman (binary)	Spearman (binary)	Spearman (binary)	Spearman (binary)	Spearman (binary)	Spearman (binary)	Cramér's V	Cramér's V	Cramér's V	Cramér's V	Cramér's V	Cramér's V	Cramér's V	Cramér's V	Cramér's V	Cramér's V	Cramér's V	Cramér's V	Cramér's V	Cramér's V	Cramér's V	Cramér's V	Cramér's V	Cramér's V	Cramér's V	Cramér's V	Cramér's V	Cramér's V
caretaker_contact_other_pigs	Cramér's V	Cramér's V	Spearman (binary)	Cramér's V	Cramér's V	Cramér's V	Cramér's V	Cramér's V	Cramér's V	Cramér's V	Spearman (binary)	Spearman (binary)	Cramér's V	Cramér's V	Cramér's V	Cramér's V	Cramér's V	Cramér's V	Cramér's V	Cramér's V	Spearman (binary)	Spearman (binary)	Spearman (binary)	Spearman (binary)	Spearman (binary)	Spearman (binary)	Spearman (binary)	Cramér's V	Cramér's V	Cramér's V	Cramér's V	Cramér's V	Cramér's V	Cramér's V	Cramér's V	Cramér's V	Cramér's V	Cramér's V	Cramér's V	Cramér's V	Cramér's V	Cramér's V	Cramér's V	Cramér's V	Cramér's V	Cramér's V	Cramér's V	Cramér's V	Cramér's V
caretaker_contact_poultry	Cramér's V	Cramér's V	Spearman (binary)	Cramér's V	Cramér's V	Cramér's V	Cramér's V	Cramér's V	Cramér's V	Cramér's V	Spearman (binary)	Spearman (binary)	Cramér's V	Cramér's V	Cramér's V	Cramér's V	Cramér's V	Cramér's V	Cramér's V	Cramér's V	Spearman (binary)	Spearman (binary)	Spearman (binary)	Spearman (binary)	Spearman (binary)	Spearman (binary)	Spearman (binary)	Cramér's V	Cramér's V	Cramér's V	Cramér's V	Cramér's V	Cramér's V	Cramér's V	Cramér's V	Cramér's V	Cramér's V	Cramér's V	Cramér's V	Cramér's V	Cramér's V	Cramér's V	Cramér's V	Cramér's V	Cramér's V	Cramér's V	Cramér's V	Cramér's V	Cramér's V
visitors_cumulative_contact_hours	Eta (ANOVA)	Eta (ANOVA)	Pearson	Eta (ANOVA)	Spearman (binary)	Spearman (binary)	Spearman (binary)	Spearman (binary)	Spearman (binary)	Spearman (binary)	Pearson	Pearson	Spearman (binary)	Spearman (binary)	Spearman (binary)	Spearman (binary)	Spearman (binary)	Spearman (binary)	Spearman (binary)	Spearman (binary)	Pearson	Pearson	Pearson	Pearson	Pearson	Pearson	Pearson	Spearman (binary)	Spearman (binary)	Spearman (binary)	Spearman (binary)	Eta (ANOVA)	Spearman (binary)	Spearman (binary)	Spearman (binary)	Eta (ANOVA)	Spearman (binary)	Spearman (binary)	Spearman (binary)	Spearman (binary)	Spearman (binary)	Spearman (binary)	Spearman (binary)	Spearman (binary)	Eta (ANOVA)	Spearman (binary)	Spearman (binary)	Spearman (binary)	Eta (ANOVA)
visitors_list	Cramér's V	Cramér's V	Spearman (binary)	Cramér's V	Cramér's V	Cramér's V	Cramér's V	Cramér's V	Cramér's V	Cramér's V	Spearman (binary)	Spearman (binary)	Cramér's V	Cramér's V	Cramér's V	Cramér's V	Cramér's V	Cramér's V	Cramér's V	Cramér's V	Spearman (binary)	Spearman (binary)	Spearman (binary)	Spearman (binary)	Spearman (binary)	Spearman (binary)	Spearman (binary)	Cramér's V	Cramér's V	Cramér's V	Cramér's V	Cramér's V	Cramér's V	Cramér's V	Cramér's V	Cramér's V	Cramér's V	Cramér's V	Cramér's V	Cramér's V	Cramér's V	Cramér's V	Cramér's V	Cramér's V	Cramér's V	Cramér's V	Cramér's V	Cramér's V	Cramér's V
ppe_visitors	Cramér's V	Cramér's V	Spearman (binary)	Cramér's V	Cramér's V	Cramér's V	Cramér's V	Cramér's V	Cramér's V	Cramér's V	Spearman (binary)	Spearman (binary)	Cramér's V	Cramér's V	Cramér's V	Cramér's V	Cramér's V	Cramér's V	Cramér's V	Cramér's V	Spearman (binary)	Spearman (binary)	Spearman (binary)	Spearman (binary)	Spearman (binary)	Spearman (binary)	Spearman (binary)	Cramér's V	Cramér's V	Cramér's V	Cramér's V	Cramér's V	Cramér's V	Cramér's V	Cramér's V	Cramér's V	Cramér's V	Cramér's V	Cramér's V	Cramér's V	Cramér's V	Cramér's V	Cramér's V	Cramér's V	Cramér's V	Cramér's V	Cramér's V	Cramér's V	Cramér's V
visitors_hands_washed_before_entry	Cramér's V	Cramér's V	Spearman (binary)	Cramér's V	Cramér's V	Cramér's V	Cramér's V	Cramér's V	Cramér's V	Cramér's V	Spearman (binary)	Spearman (binary)	Cramér's V	Cramér's V	Cramér's V	Cramér's V	Cramér's V	Cramér's V	Cramér's V	Cramér's V	Spearman (binary)	Spearman (binary)	Spearman (binary)	Spearman (binary)	Spearman (binary)	Spearman (binary)	Spearman (binary)	Cramér's V	Cramér's V	Cramér's V	Cramér's V	Cramér's V	Cramér's V	Cramér's V	Cramér's V	Cramér's V	Cramér's V	Cramér's V	Cramér's V	Cramér's V	Cramér's V	Cramér's V	Cramér's V	Cramér's V	Cramér's V	Cramér's V	Cramér's V	Cramér's V	Cramér's V
visitors_disease_management	Cramér's V	Cramér's V	Spearman (binary)	Cramér's V	Cramér's V	Cramér's V	Cramér's V	Cramér's V	Cramér's V	Cramér's V	Spearman (binary)	Spearman (binary)	Cramér's V	Cramér's V	Cramér's V	Cramér's V	Cramér's V	Cramér's V	Cramér's V	Cramér's V	Spearman (binary)	Spearman (binary)	Spearman (binary)	Spearman (binary)	Spearman (binary)	Spearman (binary)	Spearman (binary)	Cramér's V	Cramér's V	Cramér's V	Cramér's V	Cramér's V	Cramér's V	Cramér's V	Cramér's V	Cramér's V	Cramér's V	Cramér's V	Cramér's V	Cramér's V	Cramér's V	Cramér's V	Cramér's V	Cramér's V	Cramér's V	Cramér's V	Cramér's V	Cramér's V	Cramér's V
visitors_contact_other_pigs	Cramér's V	Cramér's V	Spearman (binary)	Cramér's V	Cramér's V	Cramér's V	Cramér's V	Cramér's V	Cramér's V	Cramér's V	Spearman (binary)	Spearman (binary)	Cramér's V	Cramér's V	Cramér's V	Cramér's V	Cramér's V	Cramér's V	Cramér's V	Cramér's V	Spearman (binary)	Spearman (binary)	Spearman (binary)	Spearman (binary)	Spearman (binary)	Spearman (binary)	Spearman (binary)	Cramér's V	Cramér's V	Cramér's V	Cramér's V	Cramér's V	Cramér's V	Cramér's V	Cramér's V	Cramér's V	Cramér's V	Cramér's V	Cramér's V	Cramér's V	Cramér's V	Cramér's V	Cramér's V	Cramér's V	Cramér's V	Cramér's V	Cramér's V	Cramér's V	Cramér's V
visitors_respiratory_symptoms	Cramér's V	Cramér's V	Spearman (binary)	Cramér's V	Cramér's V	Cramér's V	Cramér's V	Cramér's V	Cramér's V	Cramér's V	Spearman (binary)	Spearman (binary)	Cramér's V	Cramér's V	Cramér's V	Cramér's V	Cramér's V	Cramér's V	Cramér's V	Cramér's V	Spearman (binary)	Spearman (binary)	Spearman (binary)	Spearman (binary)	Spearman (binary)	Spearman (binary)	Spearman (binary)	Cramér's V	Cramér's V	Cramér's V	Cramér's V	Cramér's V	Cramér's V	Cramér's V	Cramér's V	Cramér's V	Cramér's V	Cramér's V	Cramér's V	Cramér's V	Cramér's V	Cramér's V	Cramér's V	Cramér's V	Cramér's V	Cramér's V	Cramér's V	Cramér's V	Cramér's V
return_to_service_rate	Cramér's V	Cramér's V	Spearman (binary)	Cramér's V	Cramér's V	Cramér's V	Cramér's V	Cramér's V	Cramér's V	Cramér's V	Spearman (binary)	Spearman (binary)	Cramér's V	Cramér's V	Cramér's V	Cramér's V	Cramér's V	Cramér's V	Cramér's V	Cramér's V	Spearman (binary)	Spearman (binary)	Spearman (binary)	Spearman (binary)	Spearman (binary)	Spearman (binary)	Spearman (binary)	Cramér's V	Cramér's V	Cramér's V	Cramér's V	Cramér's V	Cramér's V	Cramér's V	Cramér's V	Cramér's V	Cramér's V	Cramér's V	Cramér's V	Cramér's V	Cramér's V	Cramér's V	Cramér's V	Cramér's V	Cramér's V	Cramér's V	Cramér's V	Cramér's V	Cramér's V
farrowing_rate	Cramér's V	Cramér's V	Spearman (binary)	Cramér's V	Cramér's V	Cramér's V	Cramér's V	Cramér's V	Cramér's V	Cramér's V	Spearman (binary)	Spearman (binary)	Cramér's V	Cramér's V	Cramér's V	Cramér's V	Cramér's V	Cramér's V	Cramér's V	Cramér's V	Spearman (binary)	Spearman (binary)	Spearman (binary)	Spearman (binary)	Spearman (binary)	Spearman (binary)	Spearman (binary)	Cramér's V	Cramér's V	Cramér's V	Cramér's V	Cramér's V	Cramér's V	Cramér's V	Cramér's V	Cramér's V	Cramér's V	Cramér's V	Cramér's V	Cramér's V	Cramér's V	Cramér's V	Cramér's V	Cramér's V	Cramér's V	Cramér's V	Cramér's V	Cramér's V	Cramér's V
piglets_per_sow_year	Cramér's V	Cramér's V	Spearman (binary)	Cramér's V	Cramér's V	Cramér's V	Cramér's V	Cramér's V	Cramér's V	Cramér's V	Spearman (binary)	Spearman (binary)	Cramér's V	Cramér's V	Cramér's V	Cramér's V	Cramér's V	Cramér's V	Cramér's V	Cramér's V	Spearman (binary)	Spearman (binary)	Spearman (binary)	Spearman (binary)	Spearman (binary)	Spearman (binary)	Spearman (binary)	Cramér's V	Cramér's V	Cramér's V	Cramér's V	Cramér's V	Cramér's V	Cramér's V	Cramér's V	Cramér's V	Cramér's V	Cramér's V	Cramér's V	Cramér's V	Cramér's V	Cramér's V	Cramér's V	Cramér's V	Cramér's V	Cramér's V	Cramér's V	Cramér's V	Cramér's V
abortions_per_sow_year	Cramér's V	Cramér's V	Spearman (binary)	Cramér's V	Cramér's V	Cramér's V	Cramér's V	Cramér's V	Cramér's V	Cramér's V	Spearman (binary)	Spearman (binary)	Cramér's V	Cramér's V	Cramér's V	Cramér's V	Cramér's V	Cramér's V	Cramér's V	Cramér's V	Spearman (binary)	Spearman (binary)	Spearman (binary)	Spearman (binary)	Spearman (binary)	Spearman (binary)	Spearman (binary)	Cramér's V	Cramér's V	Cramér's V	Cramér's V	Cramér's V	Cramér's V	Cramér's V	Cramér's V	Cramér's V	Cramér's V	Cramér's V	Cramér's V	Cramér's V	Cramér's V	Cramér's V	Cramér's V	Cramér's V	Cramér's V	Cramér's V	Cramér's V	Cramér's V	Cramér's V
piglet_mortality	Cramér's V	Cramér's V	Spearman (binary)	Cramér's V	Cramér's V	Cramér's V	Cramér's V	Cramér's V	Cramér's V	Cramér's V	Spearman (binary)	Spearman (binary)	Cramér's V	Cramér's V	Cramér's V	Cramér's V	Cramér's V	Cramér's V	Cramér's V	Cramér's V	Spearman (binary)	Spearman (binary)	Spearman (binary)	Spearman (binary)	Spearman (binary)	Spearman (binary)	Spearman (binary)	Cramér's V	Cramér's V	Cramér's V	Cramér's V	Cramér's V	Cramér's V	Cramér's V	Cramér's V	Cramér's V	Cramér's V	Cramér's V	Cramér's V	Cramér's V	Cramér's V	Cramér's V	Cramér's V	Cramér's V	Cramér's V	Cramér's V	Cramér's V	Cramér's V	Cramér's V
feed_conversion_rate_fattening_pigs	Cramér's V	Cramér's V	Spearman (binary)	Cramér's V	Cramér's V	Cramér's V	Cramér's V	Cramér's V	Cramér's V	Cramér's V	Spearman (binary)	Spearman (binary)	Cramér's V	Cramér's V	Cramér's V	Cramér's V	Cramér's V	Cramér's V	Cramér's V	Cramér's V	Spearman (binary)	Spearman (binary)	Spearman (binary)	Spearman (binary)	Spearman (binary)	Spearman (binary)	Spearman (binary)	Cramér's V	Cramér's V	Cramér's V	Cramér's V	Cramér's V	Cramér's V	Cramér's V	Cramér's V	Cramér's V	Cramér's V	Cramér's V	Cramér's V	Cramér's V	Cramér's V	Cramér's V	Cramér's V	Cramér's V	Cramér's V	Cramér's V	Cramér's V	Cramér's V	Cramér's V
respiratory_history_swine	Cramér's V	Cramér's V	Eta (ANOVA)	Cramér's V	Cramér's V	Cramér's V	Cramér's V	Cramér's V	Cramér's V	Cramér's V	Eta (ANOVA)	Eta (ANOVA)	Cramér's V	Cramér's V	Cramér's V	Cramér's V	Cramér's V	Cramér's V	Cramér's V	Cramér's V	Eta (ANOVA)	Eta (ANOVA)	Eta (ANOVA)	Eta (ANOVA)	Eta (ANOVA)	Eta (ANOVA)	Eta (ANOVA)	Cramér's V	Cramér's V	Cramér's V	Cramér's V	Cramér's V	Cramér's V	Cramér's V	Cramér's V	Cramér's V	Cramér's V	Cramér's V	Cramér's V	Cramér's V	Cramér's V	Cramér's V	Cramér's V	Cramér's V	Cramér's V	Cramér's V	Cramér's V	Cramér's V	Cramér's V
time_respiratory_disease	Cramér's V	Cramér's V	Spearman (binary)	Cramér's V	Cramér's V	Cramér's V	Cramér's V	Cramér's V	Cramér's V	Cramér's V	Spearman (binary)	Spearman (binary)	Cramér's V	Cramér's V	Cramér's V	Cramér's V	Cramér's V	Cramér's V	Cramér's V	Cramér's V	Spearman (binary)	Spearman (binary)	Spearman (binary)	Spearman (binary)	Spearman (binary)	Spearman (binary)	Spearman (binary)	Cramér's V	Cramér's V	Cramér's V	Cramér's V	Cramér's V	Cramér's V	Cramér's V	Cramér's V	Cramér's V	Cramér's V	Cramér's V	Cramér's V	Cramér's V	Cramér's V	Cramér's V	Cramér's V	Cramér's V	Cramér's V	Cramér's V	Cramér's V	Cramér's V	Cramér's V
frequency_respi_outbreak	Cramér's V	Cramér's V	Eta (ANOVA)	Cramér's V	Cramér's V	Cramér's V	Cramér's V	Cramér's V	Cramér's V	Cramér's V	Eta (ANOVA)	Eta (ANOVA)	Cramér's V	Cramér's V	Cramér's V	Cramér's V	Cramér's V	Cramér's V	Cramér's V	Cramér's V	Eta (ANOVA)	Eta (ANOVA)	Eta (ANOVA)	Eta (ANOVA)	Eta (ANOVA)	Eta (ANOVA)	Eta (ANOVA)	Cramér's V	Cramér's V	Cramér's V	Cramér's V	Cramér's V	Cramér's V	Cramér's V	Cramér's V	Cramér's V	Cramér's V	Cramér's V	Cramér's V	Cramér's V	Cramér's V	Cramér's V	Cramér's V	Cramér's V	Cramér's V	Cramér's V	Cramér's V	Cramér's V	Cramér's V
outbreak_since_examination	Cramér's V	Cramér's V	Spearman (binary)	Cramér's V	Cramér's V	Cramér's V	Cramér's V	Cramér's V	Cramér's V	Cramér's V	Spearman (binary)	Spearman (binary)	Cramér's V	Cramér's V	Cramér's V	Cramér's V	Cramér's V	Cramér's V	Cramér's V	Cramér's V	Spearman (binary)	Spearman (binary)	Spearman (binary)	Spearman (binary)	Spearman (binary)	Spearman (binary)	Spearman (binary)	Cramér's V	Cramér's V	Cramér's V	Cramér's V	Cramér's V	Cramér's V	Cramér's V	Cramér's V	Cramér's V	Cramér's V	Cramér's V	Cramér's V	Cramér's V	Cramér's V	Cramér's V	Cramér's V	Cramér's V	Cramér's V	Cramér's V	Cramér's V	Cramér's V	Cramér's V
suckling_piglets_diseased	Cramér's V	Cramér's V	Spearman (binary)	Cramér's V	Cramér's V	Cramér's V	Cramér's V	Cramér's V	Cramér's V	Cramér's V	Spearman (binary)	Spearman (binary)	Cramér's V	Cramér's V	Cramér's V	Cramér's V	Cramér's V	Cramér's V	Cramér's V	Cramér's V	Spearman (binary)	Spearman (binary)	Spearman (binary)	Spearman (binary)	Spearman (binary)	Spearman (binary)	Spearman (binary)	Cramér's V	Cramér's V	Cramér's V	Cramér's V	Cramér's V	Cramér's V	Cramér's V	Cramér's V	Cramér's V	Cramér's V	Cramér's V	Cramér's V	Cramér's V	Cramér's V	Cramér's V	Cramér's V	Cramér's V	Cramér's V	Cramér's V	Cramér's V	Cramér's V	Cramér's V
weaners_diseased	Cramér's V	Cramér's V	Spearman (binary)	Cramér's V	Cramér's V	Cramér's V	Cramér's V	Cramér's V	Cramér's V	Cramér's V	Spearman (binary)	Spearman (binary)	Cramér's V	Cramér's V	Cramér's V	Cramér's V	Cramér's V	Cramér's V	Cramér's V	Cramér's V	Spearman (binary)	Spearman (binary)	Spearman (binary)	Spearman (binary)	Spearman (binary)	Spearman (binary)	Spearman (binary)	Cramér's V	Cramér's V	Cramér's V	Cramér's V	Cramér's V	Cramér's V	Cramér's V	Cramér's V	Cramér's V	Cramér's V	Cramér's V	Cramér's V	Cramér's V	Cramér's V	Cramér's V	Cramér's V	Cramér's V	Cramér's V	Cramér's V	Cramér's V	Cramér's V	Cramér's V
fattening_pigs_diseased	Cramér's V	Cramér's V	Spearman (binary)	Cramér's V	Cramér's V	Cramér's V	Cramér's V	Cramér's V	Cramér's V	Cramér's V	Spearman (binary)	Spearman (binary)	Cramér's V	Cramér's V	Cramér's V	Cramér's V	Cramér's V	Cramér's V	Cramér's V	Cramér's V	Spearman (binary)	Spearman (binary)	Spearman (binary)	Spearman (binary)	Spearman (binary)	Spearman (binary)	Spearman (binary)	Cramér's V	Cramér's V	Cramér's V	Cramér's V	Cramér's V	Cramér's V	Cramér's V	Cramér's V	Cramér's V	Cramér's V	Cramér's V	Cramér's V	Cramér's V	Cramér's V	Cramér's V	Cramér's V	Cramér's V	Cramér's V	Cramér's V	Cramér's V	Cramér's V	Cramér's V
young_sows_diseased	Cramér's V	Cramér's V	Spearman (binary)	Cramér's V	Cramér's V	Cramér's V	Cramér's V	Cramér's V	Cramér's V	Cramér's V	Spearman (binary)	Spearman (binary)	Cramér's V	Cramér's V	Cramér's V	Cramér's V	Cramér's V	Cramér's V	Cramér's V	Cramér's V	Spearman (binary)	Spearman (binary)	Spearman (binary)	Spearman (binary)	Spearman (binary)	Spearman (binary)	Spearman (binary)	Cramér's V	Cramér's V	Cramér's V	Cramér's V	Cramér's V	Cramér's V	Cramér's V	Cramér's V	Cramér's V	Cramér's V	Cramér's V	Cramér's V	Cramér's V	Cramér's V	Cramér's V	Cramér's V	Cramér's V	Cramér's V	Cramér's V	Cramér's V	Cramér's V	Cramér's V
old_sows_diseased	Cramér's V	Cramér's V	Spearman (binary)	Cramér's V	Cramér's V	Cramér's V	Cramér's V	Cramér's V	Cramér's V	Cramér's V	Spearman (binary)	Spearman (binary)	Cramér's V	Cramér's V	Cramér's V	Cramér's V	Cramér's V	Cramér's V	Cramér's V	Cramér's V	Spearman (binary)	Spearman (binary)	Spearman (binary)	Spearman (binary)	Spearman (binary)	Spearman (binary)	Spearman (binary)	Cramér's V	Cramér's V	Cramér's V	Cramér's V	Cramér's V	Cramér's V	Cramér's V	Cramér's V	Cramér's V	Cramér's V	Cramér's V	Cramér's V	Cramér's V	Cramér's V	Cramér's V	Cramér's V	Cramér's V	Cramér's V	Cramér's V	Cramér's V	Cramér's V	Cramér's V
boars_diseased	Cramér's V	Cramér's V	Spearman (binary)	Cramér's V	Cramér's V	Cramér's V	Cramér's V	Cramér's V	Cramér's V	Cramér's V	Spearman (binary)	Spearman (binary)	Cramér's V	Cramér's V	Cramér's V	Cramér's V	Cramér's V	Cramér's V	Cramér's V	Cramér's V	Spearman (binary)	Spearman (binary)	Spearman (binary)	Spearman (binary)	Spearman (binary)	Spearman (binary)	Spearman (binary)	Cramér's V	Cramér's V	Cramér's V	Cramér's V	Cramér's V	Cramér's V	Cramér's V	Cramér's V	Cramér's V	Cramér's V	Cramér's V	Cramér's V	Cramér's V	Cramér's V	Cramér's V	Cramér's V	Cramér's V	Cramér's V	Cramér's V	Cramér's V	Cramér's V	Cramér's V
symptom_swine_sneezing	Cramér's V	Cramér's V	Spearman (binary)	Cramér's V	Cramér's V	Cramér's V	Cramér's V	Cramér's V	Cramér's V	Cramér's V	Spearman (binary)	Spearman (binary)	Cramér's V	Cramér's V	Cramér's V	Cramér's V	Cramér's V	Cramér's V	Cramér's V	Cramér's V	Spearman (binary)	Spearman (binary)	Spearman (binary)	Spearman (binary)	Spearman (binary)	Spearman (binary)	Spearman (binary)	Cramér's V	Cramér's V	Cramér's V	Cramér's V	Cramér's V	Cramér's V	Cramér's V	Cramér's V	Cramér's V	Cramér's V	Cramér's V	Cramér's V	Cramér's V	Cramér's V	Cramér's V	Cramér's V	Cramér's V	Cramér's V	Cramér's V	Cramér's V	Cramér's V	Cramér's V
symptom_swine_coughing	Cramér's V	Cramér's V	Spearman (binary)	Cramér's V	Cramér's V	Cramér's V	Cramér's V	Cramér's V	Cramér's V	Cramér's V	Spearman (binary)	Spearman (binary)	Cramér's V	Cramér's V	Cramér's V	Cramér's V	Cramér's V	Cramér's V	Cramér's V	Cramér's V	Spearman (binary)	Spearman (binary)	Spearman (binary)	Spearman (binary)	Spearman (binary)	Spearman (binary)	Spearman (binary)	Cramér's V	Cramér's V	Cramér's V	Cramér's V	Cramér's V	Cramér's V	Cramér's V	Cramér's V	Cramér's V	Cramér's V	Cramér's V	Cramér's V	Cramér's V	Cramér's V	Cramér's V	Cramér's V	Cramér's V	Cramér's V	Cramér's V	Cramér's V	Cramér's V	Cramér's V
symptom_swine_nasal_discharge	Cramér's V	Cramér's V	Spearman (binary)	Cramér's V	Cramér's V	Cramér's V	Cramér's V	Cramér's V	Cramér's V	Cramér's V	Spearman (binary)	Spearman (binary)	Cramér's V	Cramér's V	Cramér's V	Cramér's V	Cramér's V	Cramér's V	Cramér's V	Cramér's V	Spearman (binary)	Spearman (binary)	Spearman (binary)	Spearman (binary)	Spearman (binary)	Spearman (binary)	Spearman (binary)	Cramér's V	Cramér's V	Cramér's V	Cramér's V	Cramér's V	Cramér's V	Cramér's V	Cramér's V	Cramér's V	Cramér's V	Cramér's V	Cramér's V	Cramér's V	Cramér's V	Cramér's V	Cramér's V	Cramér's V	Cramér's V	Cramér's V	Cramér's V	Cramér's V	Cramér's V
symptom_swine_fever	Cramér's V	Cramér's V	Spearman (binary)	Cramér's V	Cramér's V	Cramér's V	Cramér's V	Cramér's V	Cramér's V	Cramér's V	Spearman (binary)	Spearman (binary)	Cramér's V	Cramér's V	Cramér's V	Cramér's V	Cramér's V	Cramér's V	Cramér's V	Cramér's V	Spearman (binary)	Spearman (binary)	Spearman (binary)	Spearman (binary)	Spearman (binary)	Spearman (binary)	Spearman (binary)	Cramér's V	Cramér's V	Cramér's V	Cramér's V	Cramér's V	Cramér's V	Cramér's V	Cramér's V	Cramér's V	Cramér's V	Cramér's V	Cramér's V	Cramér's V	Cramér's V	Cramér's V	Cramér's V	Cramér's V	Cramér's V	Cramér's V	Cramér's V	Cramér's V	Cramér's V
symptom_swine_feed_intake_red	Cramér's V	Cramér's V	Spearman (binary)	Cramér's V	Cramér's V	Cramér's V	Cramér's V	Cramér's V	Cramér's V	Cramér's V	Spearman (binary)	Spearman (binary)	Cramér's V	Cramér's V	Cramér's V	Cramér's V	Cramér's V	Cramér's V	Cramér's V	Cramér's V	Spearman (binary)	Spearman (binary)	Spearman (binary)	Spearman (binary)	Spearman (binary)	Spearman (binary)	Spearman (binary)	Cramér's V	Cramér's V	Cramér's V	Cramér's V	Cramér's V	Cramér's V	Cramér's V	Cramér's V	Cramér's V	Cramér's V	Cramér's V	Cramér's V	Cramér's V	Cramér's V	Cramér's V	Cramér's V	Cramér's V	Cramér's V	Cramér's V	Cramér's V	Cramér's V	Cramér's V
symptom_swine_apathy	Cramér's V	Cramér's V	Spearman (binary)	Cramér's V	Cramér's V	Cramér's V	Cramér's V	Cramér's V	Cramér's V	Cramér's V	Spearman (binary)	Spearman (binary)	Cramér's V	Cramér's V	Cramér's V	Cramér's V	Cramér's V	Cramér's V	Cramér's V	Cramér's V	Spearman (binary)	Spearman (binary)	Spearman (binary)	Spearman (binary)	Spearman (binary)	Spearman (binary)	Spearman (binary)	Cramér's V	Cramér's V	Cramér's V	Cramér's V	Cramér's V	Cramér's V	Cramér's V	Cramér's V	Cramér's V	Cramér's V	Cramér's V	Cramér's V	Cramér's V	Cramér's V	Cramér's V	Cramér's V	Cramér's V	Cramér's V	Cramér's V	Cramér's V	Cramér's V	Cramér's V
symptom_swine_dyspnoea	Cramér's V	Cramér's V	Spearman (binary)	Cramér's V	Cramér's V	Cramér's V	Cramér's V	Cramér's V	Cramér's V	Cramér's V	Spearman (binary)	Spearman (binary)	Cramér's V	Cramér's V	Cramér's V	Cramér's V	Cramér's V	Cramér's V	Cramér's V	Cramér's V	Spearman (binary)	Spearman (binary)	Spearman (binary)	Spearman (binary)	Spearman (binary)	Spearman (binary)	Spearman (binary)	Cramér's V	Cramér's V	Cramér's V	Cramér's V	Cramér's V	Cramér's V	Cramér's V	Cramér's V	Cramér's V	Cramér's V	Cramér's V	Cramér's V	Cramér's V	Cramér's V	Cramér's V	Cramér's V	Cramér's V	Cramér's V	Cramér's V	Cramér's V	Cramér's V	Cramér's V
vet_consultation	Cramér's V	Cramér's V	Spearman (binary)	Cramér's V	Cramér's V	Cramér's V	Cramér's V	Cramér's V	Cramér's V	Cramér's V	Spearman (binary)	Spearman (binary)	Cramér's V	Cramér's V	Cramér's V	Cramér's V	Cramér's V	Cramér's V	Cramér's V	Cramér's V	Spearman (binary)	Spearman (binary)	Spearman (binary)	Spearman (binary)	Spearman (binary)	Spearman (binary)	Spearman (binary)	Cramér's V	Cramér's V	Cramér's V	Cramér's V	Cramér's V	Cramér's V	Cramér's V	Cramér's V	Cramér's V	Cramér's V	Cramér's V	Cramér's V	Cramér's V	Cramér's V	Cramér's V	Cramér's V	Cramér's V	Cramér's V	Cramér's V	Cramér's V	Cramér's V	Cramér's V
influenza_diagnosis	Cramér's V	Cramér's V	Spearman (binary)	Cramér's V	Cramér's V	Cramér's V	Cramér's V	Cramér's V	Cramér's V	Cramér's V	Spearman (binary)	Spearman (binary)	Cramér's V	Cramér's V	Cramér's V	Cramér's V	Cramér's V	Cramér's V	Cramér's V	Cramér's V	Spearman (binary)	Spearman (binary)	Spearman (binary)	Spearman (binary)	Spearman (binary)	Spearman (binary)	Spearman (binary)	Cramér's V	Cramér's V	Cramér's V	Cramér's V	Cramér's V	Cramér's V	Cramér's V	Cramér's V	Cramér's V	Cramér's V	Cramér's V	Cramér's V	Cramér's V	Cramér's V	Cramér's V	Cramér's V	Cramér's V	Cramér's V	Cramér's V	Cramér's V	Cramér's V	Cramér's V
influenza_vaccination	Cramér's V	Cramér's V	Spearman (binary)	Cramér's V	Cramér's V	Cramér's V	Cramér's V	Cramér's V	Cramér's V	Cramér's V	Spearman (binary)	Spearman (binary)	Cramér's V	Cramér's V	Cramér's V	Cramér's V	Cramér's V	Cramér's V	Cramér's V	Cramér's V	Spearman (binary)	Spearman (binary)	Spearman (binary)	Spearman (binary)	Spearman (binary)	Spearman (binary)	Spearman (binary)	Cramér's V	Cramér's V	Cramér's V	Cramér's V	Cramér's V	Cramér's V	Cramér's V	Cramér's V	Cramér's V	Cramér's V	Cramér's V	Cramér's V	Cramér's V	Cramér's V	Cramér's V	Cramér's V	Cramér's V	Cramér's V	Cramér's V	Cramér's V	Cramér's V	Cramér's V
respiratory_history_human	Cramér's V	Cramér's V	Spearman (binary)	Cramér's V	Cramér's V	Cramér's V	Cramér's V	Cramér's V	Cramér's V	Cramér's V	Spearman (binary)	Spearman (binary)	Cramér's V	Cramér's V	Cramér's V	Cramér's V	Cramér's V	Cramér's V	Cramér's V	Cramér's V	Spearman (binary)	Spearman (binary)	Spearman (binary)	Spearman (binary)	Spearman (binary)	Spearman (binary)	Spearman (binary)	Cramér's V	Cramér's V	Cramér's V	Cramér's V	Cramér's V	Cramér's V	Cramér's V	Cramér's V	Cramér's V	Cramér's V	Cramér's V	Cramér's V	Cramér's V	Cramér's V	Cramér's V	Cramér's V	Cramér's V	Cramér's V	Cramér's V	Cramér's V	Cramér's V	Cramér's V
respiratory_history_contact_person	Cramér's V	Cramér's V	Spearman (binary)	Cramér's V	Cramér's V	Cramér's V	Cramér's V	Cramér's V	Cramér's V	Cramér's V	Spearman (binary)	Spearman (binary)	Cramér's V	Cramér's V	Cramér's V	Cramér's V	Cramér's V	Cramér's V	Cramér's V	Cramér's V	Spearman (binary)	Spearman (binary)	Spearman (binary)	Spearman (binary)	Spearman (binary)	Spearman (binary)	Spearman (binary)	Cramér's V	Cramér's V	Cramér's V	Cramér's V	Cramér's V	Cramér's V	Cramér's V	Cramér's V	Cramér's V	Cramér's V	Cramér's V	Cramér's V	Cramér's V	Cramér's V	Cramér's V	Cramér's V	Cramér's V	Cramér's V	Cramér's V	Cramér's V	Cramér's V	Cramér's V
symptom_human_sneezing	Cramér's V	Cramér's V	Spearman (binary)	Cramér's V	Cramér's V	Cramér's V	Cramér's V	Cramér's V	Cramér's V	Cramér's V	Spearman (binary)	Spearman (binary)	Cramér's V	Cramér's V	Cramér's V	Cramér's V	Cramér's V	Cramér's V	Cramér's V	Cramér's V	Spearman (binary)	Spearman (binary)	Spearman (binary)	Spearman (binary)	Spearman (binary)	Spearman (binary)	Spearman (binary)	Cramér's V	Cramér's V	Cramér's V	Cramér's V	Cramér's V	Cramér's V	Cramér's V	Cramér's V	Cramér's V	Cramér's V	Cramér's V	Cramér's V	Cramér's V	Cramér's V	Cramér's V	Cramér's V	Cramér's V	Cramér's V	Cramér's V	Cramér's V	Cramér's V	Cramér's V
symptom_human_coughing	Cramér's V	Cramér's V	Spearman (binary)	Cramér's V	Cramér's V	Cramér's V	Cramér's V	Cramér's V	Cramér's V	Cramér's V	Spearman (binary)	Spearman (binary)	Cramér's V	Cramér's V	Cramér's V	Cramér's V	Cramér's V	Cramér's V	Cramér's V	Cramér's V	Spearman (binary)	Spearman (binary)	Spearman (binary)	Spearman (binary)	Spearman (binary)	Spearman (binary)	Spearman (binary)	Cramér's V	Cramér's V	Cramér's V	Cramér's V	Cramér's V	Cramér's V	Cramér's V	Cramér's V	Cramér's V	Cramér's V	Cramér's V	Cramér's V	Cramér's V	Cramér's V	Cramér's V	Cramér's V	Cramér's V	Cramér's V	Cramér's V	Cramér's V	Cramér's V	Cramér's V
symptom_human_bronchitis	Cramér's V	Cramér's V	Spearman (binary)	Cramér's V	Cramér's V	Cramér's V	Cramér's V	Cramér's V	Cramér's V	Cramér's V	Spearman (binary)	Spearman (binary)	Cramér's V	Cramér's V	Cramér's V	Cramér's V	Cramér's V	Cramér's V	Cramér's V	Cramér's V	Spearman (binary)	Spearman (binary)	Spearman (binary)	Spearman (binary)	Spearman (binary)	Spearman (binary)	Spearman (binary)	Cramér's V	Cramér's V	Cramér's V	Cramér's V	Cramér's V	Cramér's V	Cramér's V	Cramér's V	Cramér's V	Cramér's V	Cramér's V	Cramér's V	Cramér's V	Cramér's V	Cramér's V	Cramér's V	Cramér's V	Cramér's V	Cramér's V	Cramér's V	Cramér's V	Cramér's V
symptom_human_pneumonia	Cramér's V	Cramér's V	Spearman (binary)	Cramér's V	Cramér's V	Cramér's V	Cramér's V	Cramér's V	Cramér's V	Cramér's V	Spearman (binary)	Spearman (binary)	Cramér's V	Cramér's V	Cramér's V	Cramér's V	Cramér's V	Cramér's V	Cramér's V	Cramér's V	Spearman (binary)	Spearman (binary)	Spearman (binary)	Spearman (binary)	Spearman (binary)	Spearman (binary)	Spearman (binary)	Cramér's V	Cramér's V	Cramér's V	Cramér's V	Cramér's V	Cramér's V	Cramér's V	Cramér's V	Cramér's V	Cramér's V	Cramér's V	Cramér's V	Cramér's V	Cramér's V	Cramér's V	Cramér's V	Cramér's V	Cramér's V	Cramér's V	Cramér's V	Cramér's V	Cramér's V
symptom_human_fever	Cramér's V	Cramér's V	Spearman (binary)	Cramér's V	Cramér's V	Cramér's V	Cramér's V	Cramér's V	Cramér's V	Cramér's V	Spearman (binary)	Spearman (binary)	Cramér's V	Cramér's V	Cramér's V	Cramér's V	Cramér's V	Cramér's V	Cramér's V	Cramér's V	Spearman (binary)	Spearman (binary)	Spearman (binary)	Spearman (binary)	Spearman (binary)	Spearman (binary)	Spearman (binary)	Cramér's V	Cramér's V	Cramér's V	Cramér's V	Cramér's V	Cramér's V	Cramér's V	Cramér's V	Cramér's V	Cramér's V	Cramér's V	Cramér's V	Cramér's V	Cramér's V	Cramér's V	Cramér's V	Cramér's V	Cramér's V	Cramér's V	Cramér's V	Cramér's V	Cramér's V
symptom_human_headache	Cramér's V	Cramér's V	Spearman (binary)	Cramér's V	Cramér's V	Cramér's V	Cramér's V	Cramér's V	Cramér's V	Cramér's V	Spearman (binary)	Spearman (binary)	Cramér's V	Cramér's V	Cramér's V	Cramér's V	Cramér's V	Cramér's V	Cramér's V	Cramér's V	Spearman (binary)	Spearman (binary)	Spearman (binary)	Spearman (binary)	Spearman (binary)	Spearman (binary)	Spearman (binary)	Cramér's V	Cramér's V	Cramér's V	Cramér's V	Cramér's V	Cramér's V	Cramér's V	Cramér's V	Cramér's V	Cramér's V	Cramér's V	Cramér's V	Cramér's V	Cramér's V	Cramér's V	Cramér's V	Cramér's V	Cramér's V	Cramér's V	Cramér's V	Cramér's V	Cramér's V
symptom_human_myalgia	Cramér's V	Cramér's V	Spearman (binary)	Cramér's V	Cramér's V	Cramér's V	Cramér's V	Cramér's V	Cramér's V	Cramér's V	Spearman (binary)	Spearman (binary)	Cramér's V	Cramér's V	Cramér's V	Cramér's V	Cramér's V	Cramér's V	Cramér's V	Cramér's V	Spearman (binary)	Spearman (binary)	Spearman (binary)	Spearman (binary)	Spearman (binary)	Spearman (binary)	Spearman (binary)	Cramér's V	Cramér's V	Cramér's V	Cramér's V	Cramér's V	Cramér's V	Cramér's V	Cramér's V	Cramér's V	Cramér's V	Cramér's V	Cramér's V	Cramér's V	Cramér's V	Cramér's V	Cramér's V	Cramér's V	Cramér's V	Cramér's V	Cramér's V	Cramér's V	Cramér's V
symptom_severity	Cramér's V	Cramér's V	Spearman (binary)	Cramér's V	Cramér's V	Cramér's V	Cramér's V	Cramér's V	Cramér's V	Cramér's V	Spearman (binary)	Spearman (binary)	Cramér's V	Cramér's V	Cramér's V	Cramér's V	Cramér's V	Cramér's V	Cramér's V	Cramér's V	Spearman (binary)	Spearman (binary)	Spearman (binary)	Spearman (binary)	Spearman (binary)	Spearman (binary)	Spearman (binary)	Cramér's V	Cramér's V	Cramér's V	Cramér's V	Cramér's V	Cramér's V	Cramér's V	Cramér's V	Cramér's V	Cramér's V	Cramér's V	Cramér's V	Cramér's V	Cramér's V	Cramér's V	Cramér's V	Cramér's V	Cramér's V	Cramér's V	Cramér's V	Cramér's V	Cramér's V
physician_consultation	Cramér's V	Cramér's V	Spearman (binary)	Cramér's V	Cramér's V	Cramér's V	Cramér's V	Cramér's V	Cramér's V	Cramér's V	Spearman (binary)	Spearman (binary)	Cramér's V	Cramér's V	Cramér's V	Cramér's V	Cramér's V	Cramér's V	Cramér's V	Cramér's V	Spearman (binary)	Spearman (binary)	Spearman (binary)	Spearman (binary)	Spearman (binary)	Spearman (binary)	Spearman (binary)	Cramér's V	Cramér's V	Cramér's V	Cramér's V	Cramér's V	Cramér's V	Cramér's V	Cramér's V	Cramér's V	Cramér's V	Cramér's V	Cramér's V	Cramér's V	Cramér's V	Cramér's V	Cramér's V	Cramér's V	Cramér's V	Cramér's V	Cramér's V	Cramér's V	Cramér's V
flu_vaccination	Cramér's V	Cramér's V	Spearman (binary)	Cramér's V	Cramér's V	Cramér's V	Cramér's V	Cramér's V	Cramér's V	Cramér's V	Spearman (binary)	Spearman (binary)	Cramér's V	Cramér's V	Cramér's V	Cramér's V	Cramér's V	Cramér's V	Cramér's V	Cramér's V	Spearman (binary)	Spearman (binary)	Spearman (binary)	Spearman (binary)	Spearman (binary)	Spearman (binary)	Spearman (binary)	Cramér's V	Cramér's V	Cramér's V	Cramér's V	Cramér's V	Cramér's V	Cramér's V	Cramér's V	Cramér's V	Cramér's V	Cramér's V	Cramér's V	Cramér's V	Cramér's V	Cramér's V	Cramér's V	Cramér's V	Cramér's V	Cramér's V	Cramér's V	Cramér's V	Cramér's V
flu_vaccination_contacts	Cramér's V	Cramér's V	Spearman (binary)	Cramér's V	Cramér's V	Cramér's V	Cramér's V	Cramér's V	Cramér's V	Cramér's V	Spearman (binary)	Spearman (binary)	Cramér's V	Cramér's V	Cramér's V	Cramér's V	Cramér's V	Cramér's V	Cramér's V	Cramér's V	Spearman (binary)	Spearman (binary)	Spearman (binary)	Spearman (binary)	Spearman (binary)	Spearman (binary)	Spearman (binary)	Cramér's V	Cramér's V	Cramér's V	Cramér's V	Cramér's V	Cramér's V	Cramér's V	Cramér's V	Cramér's V	Cramér's V	Cramér's V	Cramér's V	Cramér's V	Cramér's V	Cramér's V	Cramér's V	Cramér's V	Cramér's V	Cramér's V	Cramér's V	Cramér's V	Cramér's V
chronic_disease_condition	Cramér's V	Cramér's V	Spearman (binary)	Cramér's V	Cramér's V	Cramér's V	Cramér's V	Cramér's V	Cramér's V	Cramér's V	Spearman (binary)	Spearman (binary)	Cramér's V	Cramér's V	Cramér's V	Cramér's V	Cramér's V	Cramér's V	Cramér's V	Cramér's V	Spearman (binary)	Spearman (binary)	Spearman (binary)	Spearman (binary)	Spearman (binary)	Spearman (binary)	Spearman (binary)	Cramér's V	Cramér's V	Cramér's V	Cramér's V	Cramér's V	Cramér's V	Cramér's V	Cramér's V	Cramér's V	Cramér's V	Cramér's V	Cramér's V	Cramér's V	Cramér's V	Cramér's V	Cramér's V	Cramér's V	Cramér's V	Cramér's V	Cramér's V	Cramér's V	Cramér's V
smoker	Cramér's V	Cramér's V	Spearman (binary)	Cramér's V	Cramér's V	Cramér's V	Cramér's V	Cramér's V	Cramér's V	Cramér's V	Spearman (binary)	Spearman (binary)	Cramér's V	Cramér's V	Cramér's V	Cramér's V	Cramér's V	Cramér's V	Cramér's V	Cramér's V	Spearman (binary)	Spearman (binary)	Spearman (binary)	Spearman (binary)	Spearman (binary)	Spearman (binary)	Spearman (binary)	Cramér's V	Cramér's V	Cramér's V	Cramér's V	Cramér's V	Cramér's V	Cramér's V	Cramér's V	Cramér's V	Cramér's V	Cramér's V	Cramér's V	Cramér's V	Cramér's V	Cramér's V	Cramér's V	Cramér's V	Cramér's V	Cramér's V	Cramér's V	Cramér's V	Cramér's V
Age_weeks_factor	Cramér's V	Cramér's V	Eta (ANOVA)	Cramér's V	Cramér's V	Cramér's V	Cramér's V	Cramér's V	Cramér's V	Cramér's V	Eta (ANOVA)	Eta (ANOVA)	Cramér's V	Cramér's V	Cramér's V	Cramér's V	Cramér's V	Cramér's V	Cramér's V	Cramér's V	Eta (ANOVA)	Eta (ANOVA)	Eta (ANOVA)	Eta (ANOVA)	Eta (ANOVA)	Eta (ANOVA)	Eta (ANOVA)	Cramér's V	Cramér's V	Cramér's V	Cramér's V	Cramér's V	Cramér's V	Cramér's V	Cramér's V	Cramér's V	Cramér's V	Cramér's V	Cramér's V	Cramér's V	Cramér's V	Cramér's V	Cramér's V	Cramér's V	Cramér's V	Cramér's V	Cramér's V	Cramér's V	Cramér's V
separation_quarantine_area	Cramér's V	Cramér's V	Eta (ANOVA)	Cramér's V	Cramér's V	Cramér's V	Cramér's V	Cramér's V	Cramér's V	Cramér's V	Eta (ANOVA)	Eta (ANOVA)	Cramér's V	Cramér's V	Cramér's V	Cramér's V	Cramér's V	Cramér's V	Cramér's V	Cramér's V	Eta (ANOVA)	Eta (ANOVA)	Eta (ANOVA)	Eta (ANOVA)	Eta (ANOVA)	Eta (ANOVA)	Eta (ANOVA)	Cramér's V	Cramér's V	Cramér's V	Cramér's V	Cramér's V	Cramér's V	Cramér's V	Cramér's V	Cramér's V	Cramér's V	Cramér's V	Cramér's V	Cramér's V	Cramér's V	Cramér's V	Cramér's V	Cramér's V	Cramér's V	Cramér's V	Cramér's V	Cramér's V	Cramér's V
bird_nests	Cramér's V	Cramér's V	Spearman (binary)	Cramér's V	Cramér's V	Cramér's V	Cramér's V	Cramér's V	Cramér's V	Cramér's V	Spearman (binary)	Spearman (binary)	Cramér's V	Cramér's V	Cramér's V	Cramér's V	Cramér's V	Cramér's V	Cramér's V	Cramér's V	Spearman (binary)	Spearman (binary)	Spearman (binary)	Spearman (binary)	Spearman (binary)	Spearman (binary)	Spearman (binary)	Cramér's V	Cramér's V	Cramér's V	Cramér's V	Cramér's V	Cramér's V	Cramér's V	Cramér's V	Cramér's V	Cramér's V	Cramér's V	Cramér's V	Cramér's V	Cramér's V	Cramér's V	Cramér's V	Cramér's V	Cramér's V	Cramér's V	Cramér's V	Cramér's V	Cramér's V
farrowing_piglets_reduced_general_wellbeing	Cramér's V	Cramér's V	Spearman (binary)	Cramér's V	Cramér's V	Cramér's V	Cramér's V	Cramér's V	Cramér's V	Cramér's V	Spearman (binary)	Spearman (binary)	Cramér's V	Cramér's V	Cramér's V	Cramér's V	Cramér's V	Cramér's V	Cramér's V	Cramér's V	Spearman (binary)	Spearman (binary)	Spearman (binary)	Spearman (binary)	Spearman (binary)	Spearman (binary)	Spearman (binary)	Cramér's V	Cramér's V	Cramér's V	Cramér's V	Cramér's V	Cramér's V	Cramér's V	Cramér's V	Cramér's V	Cramér's V	Cramér's V	Cramér's V	Cramér's V	Cramér's V	Cramér's V	Cramér's V	Cramér's V	Cramér's V	Cramér's V	Cramér's V	Cramér's V	Cramér's V
farrowing_piglets_sneezing	Eta (ANOVA)	Eta (ANOVA)	Pearson	Eta (ANOVA)	Spearman (binary)	Spearman (binary)	Spearman (binary)	Spearman (binary)	Spearman (binary)	Spearman (binary)	Pearson	Pearson	Spearman (binary)	Spearman (binary)	Spearman (binary)	Spearman (binary)	Spearman (binary)	Spearman (binary)	Spearman (binary)	Spearman (binary)	Pearson	Pearson	Pearson	Pearson	Pearson	Pearson	Pearson	Spearman (binary)	Spearman (binary)	Spearman (binary)	Spearman (binary)	Eta (ANOVA)	Spearman (binary)	Spearman (binary)	Spearman (binary)	Eta (ANOVA)	Spearman (binary)	Spearman (binary)	Spearman (binary)	Spearman (binary)	Spearman (binary)	Spearman (binary)	Spearman (binary)	Spearman (binary)	Eta (ANOVA)	Spearman (binary)	Spearman (binary)	Spearman (binary)	Eta (ANOVA)
farrowing_piglets_coughing	Eta (ANOVA)	Eta (ANOVA)	Pearson	Eta (ANOVA)	Spearman (binary)	Spearman (binary)	Spearman (binary)	Spearman (binary)	Spearman (binary)	Spearman (binary)	Pearson	Pearson	Spearman (binary)	Spearman (binary)	Spearman (binary)	Spearman (binary)	Spearman (binary)	Spearman (binary)	Spearman (binary)	Spearman (binary)	Pearson	Pearson	Pearson	Pearson	Pearson	Pearson	Pearson	Spearman (binary)	Spearman (binary)	Spearman (binary)	Spearman (binary)	Eta (ANOVA)	Spearman (binary)	Spearman (binary)	Spearman (binary)	Eta (ANOVA)	Spearman (binary)	Spearman (binary)	Spearman (binary)	Spearman (binary)	Spearman (binary)	Spearman (binary)	Spearman (binary)	Spearman (binary)	Eta (ANOVA)	Spearman (binary)	Spearman (binary)	Spearman (binary)	Eta (ANOVA)
farrowing_room_temperature	Eta (ANOVA)	Eta (ANOVA)	Pearson	Eta (ANOVA)	Spearman (binary)	Spearman (binary)	Spearman (binary)	Spearman (binary)	Spearman (binary)	Spearman (binary)	Pearson	Pearson	Spearman (binary)	Spearman (binary)	Spearman (binary)	Spearman (binary)	Spearman (binary)	Spearman (binary)	Spearman (binary)	Spearman (binary)	Pearson	Pearson	Pearson	Pearson	Pearson	Pearson	Pearson	Spearman (binary)	Spearman (binary)	Spearman (binary)	Spearman (binary)	Eta (ANOVA)	Spearman (binary)	Spearman (binary)	Spearman (binary)	Eta (ANOVA)	Spearman (binary)	Spearman (binary)	Spearman (binary)	Spearman (binary)	Spearman (binary)	Spearman (binary)	Spearman (binary)	Spearman (binary)	Eta (ANOVA)	Spearman (binary)	Spearman (binary)	Spearman (binary)	Eta (ANOVA)
farrowing_nest_temperature_ok	Cramér's V	Cramér's V	Spearman (binary)	Cramér's V	Cramér's V	Cramér's V	Cramér's V	Cramér's V	Cramér's V	Cramér's V	Spearman (binary)	Spearman (binary)	Cramér's V	Cramér's V	Cramér's V	Cramér's V	Cramér's V	Cramér's V	Cramér's V	Cramér's V	Spearman (binary)	Spearman (binary)	Spearman (binary)	Spearman (binary)	Spearman (binary)	Spearman (binary)	Spearman (binary)	Cramér's V	Cramér's V	Cramér's V	Cramér's V	Cramér's V	Cramér's V	Cramér's V	Cramér's V	Cramér's V	Cramér's V	Cramér's V	Cramér's V	Cramér's V	Cramér's V	Cramér's V	Cramér's V	Cramér's V	Cramér's V	Cramér's V	Cramér's V	Cramér's V	Cramér's V
farrowing_airflow	Eta (ANOVA)	Eta (ANOVA)	Pearson	Eta (ANOVA)	Spearman (binary)	Spearman (binary)	Spearman (binary)	Spearman (binary)	Spearman (binary)	Spearman (binary)	Pearson	Pearson	Spearman (binary)	Spearman (binary)	Spearman (binary)	Spearman (binary)	Spearman (binary)	Spearman (binary)	Spearman (binary)	Spearman (binary)	Pearson	Pearson	Pearson	Pearson	Pearson	Pearson	Pearson	Spearman (binary)	Spearman (binary)	Spearman (binary)	Spearman (binary)	Eta (ANOVA)	Spearman (binary)	Spearman (binary)	Spearman (binary)	Eta (ANOVA)	Spearman (binary)	Spearman (binary)	Spearman (binary)	Spearman (binary)	Spearman (binary)	Spearman (binary)	Spearman (binary)	Spearman (binary)	Eta (ANOVA)	Spearman (binary)	Spearman (binary)	Spearman (binary)	Eta (ANOVA)
farrowing_air_quality	Cramér's V	Cramér's V	Eta (ANOVA)	Cramér's V	Cramér's V	Cramér's V	Cramér's V	Cramér's V	Cramér's V	Cramér's V	Eta (ANOVA)	Eta (ANOVA)	Cramér's V	Cramér's V	Cramér's V	Cramér's V	Cramér's V	Cramér's V	Cramér's V	Cramér's V	Eta (ANOVA)	Eta (ANOVA)	Eta (ANOVA)	Eta (ANOVA)	Eta (ANOVA)	Eta (ANOVA)	Eta (ANOVA)	Cramér's V	Cramér's V	Cramér's V	Cramér's V	Cramér's V	Cramér's V	Cramér's V	Cramér's V	Cramér's V	Cramér's V	Cramér's V	Cramér's V	Cramér's V	Cramér's V	Cramér's V	Cramér's V	Cramér's V	Cramér's V	Cramér's V	Cramér's V	Cramér's V	Cramér's V
farrowing_airspace_with_other_agegroup	Cramér's V	Cramér's V	Eta (ANOVA)	Cramér's V	Cramér's V	Cramér's V	Cramér's V	Cramér's V	Cramér's V	Cramér's V	Eta (ANOVA)	Eta (ANOVA)	Cramér's V	Cramér's V	Cramér's V	Cramér's V	Cramér's V	Cramér's V	Cramér's V	Cramér's V	Eta (ANOVA)	Eta (ANOVA)	Eta (ANOVA)	Eta (ANOVA)	Eta (ANOVA)	Eta (ANOVA)	Eta (ANOVA)	Cramér's V	Cramér's V	Cramér's V	Cramér's V	Cramér's V	Cramér's V	Cramér's V	Cramér's V	Cramér's V	Cramér's V	Cramér's V	Cramér's V	Cramér's V	Cramér's V	Cramér's V	Cramér's V	Cramér's V	Cramér's V	Cramér's V	Cramér's V	Cramér's V	Cramér's V
ai_sows_room_temperature	Eta (ANOVA)	Eta (ANOVA)	Pearson	Eta (ANOVA)	Spearman (binary)	Spearman (binary)	Spearman (binary)	Spearman (binary)	Spearman (binary)	Spearman (binary)	Pearson	Pearson	Spearman (binary)	Spearman (binary)	Spearman (binary)	Spearman (binary)	Spearman (binary)	Spearman (binary)	Spearman (binary)	Spearman (binary)	Pearson	Pearson	Pearson	Pearson	Pearson	Pearson	Pearson	Spearman (binary)	Spearman (binary)	Spearman (binary)	Spearman (binary)	Eta (ANOVA)	Spearman (binary)	Spearman (binary)	Spearman (binary)	Eta (ANOVA)	Spearman (binary)	Spearman (binary)	Spearman (binary)	Spearman (binary)	Spearman (binary)	Spearman (binary)	Spearman (binary)	Spearman (binary)	Eta (ANOVA)	Spearman (binary)	Spearman (binary)	Spearman (binary)	Eta (ANOVA)
ai_sows_airflow	Eta (ANOVA)	Eta (ANOVA)	Pearson	Eta (ANOVA)	Spearman (binary)	Spearman (binary)	Spearman (binary)	Spearman (binary)	Spearman (binary)	Spearman (binary)	Pearson	Pearson	Spearman (binary)	Spearman (binary)	Spearman (binary)	Spearman (binary)	Spearman (binary)	Spearman (binary)	Spearman (binary)	Spearman (binary)	Pearson	Pearson	Pearson	Pearson	Pearson	Pearson	Pearson	Spearman (binary)	Spearman (binary)	Spearman (binary)	Spearman (binary)	Eta (ANOVA)	Spearman (binary)	Spearman (binary)	Spearman (binary)	Eta (ANOVA)	Spearman (binary)	Spearman (binary)	Spearman (binary)	Spearman (binary)	Spearman (binary)	Spearman (binary)	Spearman (binary)	Spearman (binary)	Eta (ANOVA)	Spearman (binary)	Spearman (binary)	Spearman (binary)	Eta (ANOVA)
ai_sows_air_quality	Cramér's V	Cramér's V	Eta (ANOVA)	Cramér's V	Cramér's V	Cramér's V	Cramér's V	Cramér's V	Cramér's V	Cramér's V	Eta (ANOVA)	Eta (ANOVA)	Cramér's V	Cramér's V	Cramér's V	Cramér's V	Cramér's V	Cramér's V	Cramér's V	Cramér's V	Eta (ANOVA)	Eta (ANOVA)	Eta (ANOVA)	Eta (ANOVA)	Eta (ANOVA)	Eta (ANOVA)	Eta (ANOVA)	Cramér's V	Cramér's V	Cramér's V	Cramér's V	Cramér's V	Cramér's V	Cramér's V	Cramér's V	Cramér's V	Cramér's V	Cramér's V	Cramér's V	Cramér's V	Cramér's V	Cramér's V	Cramér's V	Cramér's V	Cramér's V	Cramér's V	Cramér's V	Cramér's V	Cramér's V
ai_airspace_with_other_agegroup	Cramér's V	Cramér's V	Eta (ANOVA)	Cramér's V	Cramér's V	Cramér's V	Cramér's V	Cramér's V	Cramér's V	Cramér's V	Eta (ANOVA)	Eta (ANOVA)	Cramér's V	Cramér's V	Cramér's V	Cramér's V	Cramér's V	Cramér's V	Cramér's V	Cramér's V	Eta (ANOVA)	Eta (ANOVA)	Eta (ANOVA)	Eta (ANOVA)	Eta (ANOVA)	Eta (ANOVA)	Eta (ANOVA)	Cramér's V	Cramér's V	Cramér's V	Cramér's V	Cramér's V	Cramér's V	Cramér's V	Cramér's V	Cramér's V	Cramér's V	Cramér's V	Cramér's V	Cramér's V	Cramér's V	Cramér's V	Cramér's V	Cramér's V	Cramér's V	Cramér's V	Cramér's V	Cramér's V	Cramér's V
gestation_sows_qm_per_animal	Eta (ANOVA)	Eta (ANOVA)	Pearson	Eta (ANOVA)	Spearman (binary)	Spearman (binary)	Spearman (binary)	Spearman (binary)	Spearman (binary)	Spearman (binary)	Pearson	Pearson	Spearman (binary)	Spearman (binary)	Spearman (binary)	Spearman (binary)	Spearman (binary)	Spearman (binary)	Spearman (binary)	Spearman (binary)	Pearson	Pearson	Pearson	Pearson	Pearson	Pearson	Pearson	Spearman (binary)	Spearman (binary)	Spearman (binary)	Spearman (binary)	Eta (ANOVA)	Spearman (binary)	Spearman (binary)	Spearman (binary)	Eta (ANOVA)	Spearman (binary)	Spearman (binary)	Spearman (binary)	Spearman (binary)	Spearman (binary)	Spearman (binary)	Spearman (binary)	Spearman (binary)	Eta (ANOVA)	Spearman (binary)	Spearman (binary)	Spearman (binary)	Eta (ANOVA)
gestation_sows_animals_per_water_source	Eta (ANOVA)	Eta (ANOVA)	Pearson	Eta (ANOVA)	Spearman (binary)	Spearman (binary)	Spearman (binary)	Spearman (binary)	Spearman (binary)	Spearman (binary)	Pearson	Pearson	Spearman (binary)	Spearman (binary)	Spearman (binary)	Spearman (binary)	Spearman (binary)	Spearman (binary)	Spearman (binary)	Spearman (binary)	Pearson	Pearson	Pearson	Pearson	Pearson	Pearson	Pearson	Spearman (binary)	Spearman (binary)	Spearman (binary)	Spearman (binary)	Eta (ANOVA)	Spearman (binary)	Spearman (binary)	Spearman (binary)	Eta (ANOVA)	Spearman (binary)	Spearman (binary)	Spearman (binary)	Spearman (binary)	Spearman (binary)	Spearman (binary)	Spearman (binary)	Spearman (binary)	Eta (ANOVA)	Spearman (binary)	Spearman (binary)	Spearman (binary)	Eta (ANOVA)
gestation_sows_room_temperature	Eta (ANOVA)	Eta (ANOVA)	Pearson	Eta (ANOVA)	Spearman (binary)	Spearman (binary)	Spearman (binary)	Spearman (binary)	Spearman (binary)	Spearman (binary)	Pearson	Pearson	Spearman (binary)	Spearman (binary)	Spearman (binary)	Spearman (binary)	Spearman (binary)	Spearman (binary)	Spearman (binary)	Spearman (binary)	Pearson	Pearson	Pearson	Pearson	Pearson	Pearson	Pearson	Spearman (binary)	Spearman (binary)	Spearman (binary)	Spearman (binary)	Eta (ANOVA)	Spearman (binary)	Spearman (binary)	Spearman (binary)	Eta (ANOVA)	Spearman (binary)	Spearman (binary)	Spearman (binary)	Spearman (binary)	Spearman (binary)	Spearman (binary)	Spearman (binary)	Spearman (binary)	Eta (ANOVA)	Spearman (binary)	Spearman (binary)	Spearman (binary)	Eta (ANOVA)
gestation_sows_airflow	Eta (ANOVA)	Eta (ANOVA)	Pearson	Eta (ANOVA)	Spearman (binary)	Spearman (binary)	Spearman (binary)	Spearman (binary)	Spearman (binary)	Spearman (binary)	Pearson	Pearson	Spearman (binary)	Spearman (binary)	Spearman (binary)	Spearman (binary)	Spearman (binary)	Spearman (binary)	Spearman (binary)	Spearman (binary)	Pearson	Pearson	Pearson	Pearson	Pearson	Pearson	Pearson	Spearman (binary)	Spearman (binary)	Spearman (binary)	Spearman (binary)	Eta (ANOVA)	Spearman (binary)	Spearman (binary)	Spearman (binary)	Eta (ANOVA)	Spearman (binary)	Spearman (binary)	Spearman (binary)	Spearman (binary)	Spearman (binary)	Spearman (binary)	Spearman (binary)	Spearman (binary)	Eta (ANOVA)	Spearman (binary)	Spearman (binary)	Spearman (binary)	Eta (ANOVA)
gestation_sows_air_quality	Cramér's V	Cramér's V	Eta (ANOVA)	Cramér's V	Cramér's V	Cramér's V	Cramér's V	Cramér's V	Cramér's V	Cramér's V	Eta (ANOVA)	Eta (ANOVA)	Cramér's V	Cramér's V	Cramér's V	Cramér's V	Cramér's V	Cramér's V	Cramér's V	Cramér's V	Eta (ANOVA)	Eta (ANOVA)	Eta (ANOVA)	Eta (ANOVA)	Eta (ANOVA)	Eta (ANOVA)	Eta (ANOVA)	Cramér's V	Cramér's V	Cramér's V	Cramér's V	Cramér's V	Cramér's V	Cramér's V	Cramér's V	Cramér's V	Cramér's V	Cramér's V	Cramér's V	Cramér's V	Cramér's V	Cramér's V	Cramér's V	Cramér's V	Cramér's V	Cramér's V	Cramér's V	Cramér's V	Cramér's V
gestation_sows_airspace_with_other_agegroup	Cramér's V	Cramér's V	Eta (ANOVA)	Cramér's V	Cramér's V	Cramér's V	Cramér's V	Cramér's V	Cramér's V	Cramér's V	Eta (ANOVA)	Eta (ANOVA)	Cramér's V	Cramér's V	Cramér's V	Cramér's V	Cramér's V	Cramér's V	Cramér's V	Cramér's V	Eta (ANOVA)	Eta (ANOVA)	Eta (ANOVA)	Eta (ANOVA)	Eta (ANOVA)	Eta (ANOVA)	Eta (ANOVA)	Cramér's V	Cramér's V	Cramér's V	Cramér's V	Cramér's V	Cramér's V	Cramér's V	Cramér's V	Cramér's V	Cramér's V	Cramér's V	Cramér's V	Cramér's V	Cramér's V	Cramér's V	Cramér's V	Cramér's V	Cramér's V	Cramér's V	Cramér's V	Cramér's V	Cramér's V
weaners_reduced_general_wellbeing	Cramér's V	Cramér's V	Spearman (binary)	Cramér's V	Cramér's V	Cramér's V	Cramér's V	Cramér's V	Cramér's V	Cramér's V	Spearman (binary)	Spearman (binary)	Cramér's V	Cramér's V	Cramér's V	Cramér's V	Cramér's V	Cramér's V	Cramér's V	Cramér's V	Spearman (binary)	Spearman (binary)	Spearman (binary)	Spearman (binary)	Spearman (binary)	Spearman (binary)	Spearman (binary)	Cramér's V	Cramér's V	Cramér's V	Cramér's V	Cramér's V	Cramér's V	Cramér's V	Cramér's V	Cramér's V	Cramér's V	Cramér's V	Cramér's V	Cramér's V	Cramér's V	Cramér's V	Cramér's V	Cramér's V	Cramér's V	Cramér's V	Cramér's V	Cramér's V	Cramér's V
weaners_sneezing	Eta (ANOVA)	Eta (ANOVA)	Pearson	Eta (ANOVA)	Spearman (binary)	Spearman (binary)	Spearman (binary)	Spearman (binary)	Spearman (binary)	Spearman (binary)	Pearson	Pearson	Spearman (binary)	Spearman (binary)	Spearman (binary)	Spearman (binary)	Spearman (binary)	Spearman (binary)	Spearman (binary)	Spearman (binary)	Pearson	Pearson	Pearson	Pearson	Pearson	Pearson	Pearson	Spearman (binary)	Spearman (binary)	Spearman (binary)	Spearman (binary)	Eta (ANOVA)	Spearman (binary)	Spearman (binary)	Spearman (binary)	Eta (ANOVA)	Spearman (binary)	Spearman (binary)	Spearman (binary)	Spearman (binary)	Spearman (binary)	Spearman (binary)	Spearman (binary)	Spearman (binary)	Eta (ANOVA)	Spearman (binary)	Spearman (binary)	Spearman (binary)	Eta (ANOVA)
weaners_coughing	Eta (ANOVA)	Eta (ANOVA)	Pearson	Eta (ANOVA)	Spearman (binary)	Spearman (binary)	Spearman (binary)	Spearman (binary)	Spearman (binary)	Spearman (binary)	Pearson	Pearson	Spearman (binary)	Spearman (binary)	Spearman (binary)	Spearman (binary)	Spearman (binary)	Spearman (binary)	Spearman (binary)	Spearman (binary)	Pearson	Pearson	Pearson	Pearson	Pearson	Pearson	Pearson	Spearman (binary)	Spearman (binary)	Spearman (binary)	Spearman (binary)	Eta (ANOVA)	Spearman (binary)	Spearman (binary)	Spearman (binary)	Eta (ANOVA)	Spearman (binary)	Spearman (binary)	Spearman (binary)	Spearman (binary)	Spearman (binary)	Spearman (binary)	Spearman (binary)	Spearman (binary)	Eta (ANOVA)	Spearman (binary)	Spearman (binary)	Spearman (binary)	Eta (ANOVA)
weaners_discharge	Cramér's V	Cramér's V	Spearman (binary)	Cramér's V	Cramér's V	Cramér's V	Cramér's V	Cramér's V	Cramér's V	Cramér's V	Spearman (binary)	Spearman (binary)	Cramér's V	Cramér's V	Cramér's V	Cramér's V	Cramér's V	Cramér's V	Cramér's V	Cramér's V	Spearman (binary)	Spearman (binary)	Spearman (binary)	Spearman (binary)	Spearman (binary)	Spearman (binary)	Spearman (binary)	Cramér's V	Cramér's V	Cramér's V	Cramér's V	Cramér's V	Cramér's V	Cramér's V	Cramér's V	Cramér's V	Cramér's V	Cramér's V	Cramér's V	Cramér's V	Cramér's V	Cramér's V	Cramér's V	Cramér's V	Cramér's V	Cramér's V	Cramér's V	Cramér's V	Cramér's V
weaners_qm_per_animal	Eta (ANOVA)	Eta (ANOVA)	Pearson	Eta (ANOVA)	Spearman (binary)	Spearman (binary)	Spearman (binary)	Spearman (binary)	Spearman (binary)	Spearman (binary)	Pearson	Pearson	Spearman (binary)	Spearman (binary)	Spearman (binary)	Spearman (binary)	Spearman (binary)	Spearman (binary)	Spearman (binary)	Spearman (binary)	Pearson	Pearson	Pearson	Pearson	Pearson	Pearson	Pearson	Spearman (binary)	Spearman (binary)	Spearman (binary)	Spearman (binary)	Eta (ANOVA)	Spearman (binary)	Spearman (binary)	Spearman (binary)	Eta (ANOVA)	Spearman (binary)	Spearman (binary)	Spearman (binary)	Spearman (binary)	Spearman (binary)	Spearman (binary)	Spearman (binary)	Spearman (binary)	Eta (ANOVA)	Spearman (binary)	Spearman (binary)	Spearman (binary)	Eta (ANOVA)
weaners_animals_per_feeding_site_factor	Cramér's V	Cramér's V	Eta (ANOVA)	Cramér's V	Cramér's V	Cramér's V	Cramér's V	Cramér's V	Cramér's V	Cramér's V	Eta (ANOVA)	Eta (ANOVA)	Cramér's V	Cramér's V	Cramér's V	Cramér's V	Cramér's V	Cramér's V	Cramér's V	Cramér's V	Eta (ANOVA)	Eta (ANOVA)	Eta (ANOVA)	Eta (ANOVA)	Eta (ANOVA)	Eta (ANOVA)	Eta (ANOVA)	Cramér's V	Cramér's V	Cramér's V	Cramér's V	Cramér's V	Cramér's V	Cramér's V	Cramér's V	Cramér's V	Cramér's V	Cramér's V	Cramér's V	Cramér's V	Cramér's V	Cramér's V	Cramér's V	Cramér's V	Cramér's V	Cramér's V	Cramér's V	Cramér's V	Cramér's V
weaners_animals_per_water_source	Eta (ANOVA)	Eta (ANOVA)	Pearson	Eta (ANOVA)	Spearman (binary)	Spearman (binary)	Spearman (binary)	Spearman (binary)	Spearman (binary)	Spearman (binary)	Pearson	Pearson	Spearman (binary)	Spearman (binary)	Spearman (binary)	Spearman (binary)	Spearman (binary)	Spearman (binary)	Spearman (binary)	Spearman (binary)	Pearson	Pearson	Pearson	Pearson	Pearson	Pearson	Pearson	Spearman (binary)	Spearman (binary)	Spearman (binary)	Spearman (binary)	Eta (ANOVA)	Spearman (binary)	Spearman (binary)	Spearman (binary)	Eta (ANOVA)	Spearman (binary)	Spearman (binary)	Spearman (binary)	Spearman (binary)	Spearman (binary)	Spearman (binary)	Spearman (binary)	Spearman (binary)	Eta (ANOVA)	Spearman (binary)	Spearman (binary)	Spearman (binary)	Eta (ANOVA)
weaners_room_temperature	Eta (ANOVA)	Eta (ANOVA)	Pearson	Eta (ANOVA)	Spearman (binary)	Spearman (binary)	Spearman (binary)	Spearman (binary)	Spearman (binary)	Spearman (binary)	Pearson	Pearson	Spearman (binary)	Spearman (binary)	Spearman (binary)	Spearman (binary)	Spearman (binary)	Spearman (binary)	Spearman (binary)	Spearman (binary)	Pearson	Pearson	Pearson	Pearson	Pearson	Pearson	Pearson	Spearman (binary)	Spearman (binary)	Spearman (binary)	Spearman (binary)	Eta (ANOVA)	Spearman (binary)	Spearman (binary)	Spearman (binary)	Eta (ANOVA)	Spearman (binary)	Spearman (binary)	Spearman (binary)	Spearman (binary)	Spearman (binary)	Spearman (binary)	Spearman (binary)	Spearman (binary)	Eta (ANOVA)	Spearman (binary)	Spearman (binary)	Spearman (binary)	Eta (ANOVA)
weaners_airflow	Eta (ANOVA)	Eta (ANOVA)	Pearson	Eta (ANOVA)	Spearman (binary)	Spearman (binary)	Spearman (binary)	Spearman (binary)	Spearman (binary)	Spearman (binary)	Pearson	Pearson	Spearman (binary)	Spearman (binary)	Spearman (binary)	Spearman (binary)	Spearman (binary)	Spearman (binary)	Spearman (binary)	Spearman (binary)	Pearson	Pearson	Pearson	Pearson	Pearson	Pearson	Pearson	Spearman (binary)	Spearman (binary)	Spearman (binary)	Spearman (binary)	Eta (ANOVA)	Spearman (binary)	Spearman (binary)	Spearman (binary)	Eta (ANOVA)	Spearman (binary)	Spearman (binary)	Spearman (binary)	Spearman (binary)	Spearman (binary)	Spearman (binary)	Spearman (binary)	Spearman (binary)	Eta (ANOVA)	Spearman (binary)	Spearman (binary)	Spearman (binary)	Eta (ANOVA)
weaners_air_quality	Cramér's V	Cramér's V	Eta (ANOVA)	Cramér's V	Cramér's V	Cramér's V	Cramér's V	Cramér's V	Cramér's V	Cramér's V	Eta (ANOVA)	Eta (ANOVA)	Cramér's V	Cramér's V	Cramér's V	Cramér's V	Cramér's V	Cramér's V	Cramér's V	Cramér's V	Eta (ANOVA)	Eta (ANOVA)	Eta (ANOVA)	Eta (ANOVA)	Eta (ANOVA)	Eta (ANOVA)	Eta (ANOVA)	Cramér's V	Cramér's V	Cramér's V	Cramér's V	Cramér's V	Cramér's V	Cramér's V	Cramér's V	Cramér's V	Cramér's V	Cramér's V	Cramér's V	Cramér's V	Cramér's V	Cramér's V	Cramér's V	Cramér's V	Cramér's V	Cramér's V	Cramér's V	Cramér's V	Cramér's V
weaners_airspace_with_other_agegroup	Cramér's V	Cramér's V	Eta (ANOVA)	Cramér's V	Cramér's V	Cramér's V	Cramér's V	Cramér's V	Cramér's V	Cramér's V	Eta (ANOVA)	Eta (ANOVA)	Cramér's V	Cramér's V	Cramér's V	Cramér's V	Cramér's V	Cramér's V	Cramér's V	Cramér's V	Eta (ANOVA)	Eta (ANOVA)	Eta (ANOVA)	Eta (ANOVA)	Eta (ANOVA)	Eta (ANOVA)	Eta (ANOVA)	Cramér's V	Cramér's V	Cramér's V	Cramér's V	Cramér's V	Cramér's V	Cramér's V	Cramér's V	Cramér's V	Cramér's V	Cramér's V	Cramér's V	Cramér's V	Cramér's V	Cramér's V	Cramér's V	Cramér's V	Cramér's V	Cramér's V	Cramér's V	Cramér's V	Cramér's V
fattening_pigs_reduced_general_wellbeing	Cramér's V	Cramér's V	Spearman (binary)	Cramér's V	Cramér's V	Cramér's V	Cramér's V	Cramér's V	Cramér's V	Cramér's V	Spearman (binary)	Spearman (binary)	Cramér's V	Cramér's V	Cramér's V	Cramér's V	Cramér's V	Cramér's V	Cramér's V	Cramér's V	Spearman (binary)	Spearman (binary)	Spearman (binary)	Spearman (binary)	Spearman (binary)	Spearman (binary)	Spearman (binary)	Cramér's V	Cramér's V	Cramér's V	Cramér's V	Cramér's V	Cramér's V	Cramér's V	Cramér's V	Cramér's V	Cramér's V	Cramér's V	Cramér's V	Cramér's V	Cramér's V	Cramér's V	Cramér's V	Cramér's V	Cramér's V	Cramér's V	Cramér's V	Cramér's V	Cramér's V
fattening_pigs_sneezing	Eta (ANOVA)	Eta (ANOVA)	Pearson	Eta (ANOVA)	Spearman (binary)	Spearman (binary)	Spearman (binary)	Spearman (binary)	Spearman (binary)	Spearman (binary)	Pearson	Pearson	Spearman (binary)	Spearman (binary)	Spearman (binary)	Spearman (binary)	Spearman (binary)	Spearman (binary)	Spearman (binary)	Spearman (binary)	Pearson	Pearson	Pearson	Pearson	Pearson	Pearson	Pearson	Spearman (binary)	Spearman (binary)	Spearman (binary)	Spearman (binary)	Eta (ANOVA)	Spearman (binary)	Spearman (binary)	Spearman (binary)	Eta (ANOVA)	Spearman (binary)	Spearman (binary)	Spearman (binary)	Spearman (binary)	Spearman (binary)	Spearman (binary)	Spearman (binary)	Spearman (binary)	Eta (ANOVA)	Spearman (binary)	Spearman (binary)	Spearman (binary)	Eta (ANOVA)
fattening_pigs_coughing	Eta (ANOVA)	Eta (ANOVA)	Pearson	Eta (ANOVA)	Spearman (binary)	Spearman (binary)	Spearman (binary)	Spearman (binary)	Spearman (binary)	Spearman (binary)	Pearson	Pearson	Spearman (binary)	Spearman (binary)	Spearman (binary)	Spearman (binary)	Spearman (binary)	Spearman (binary)	Spearman (binary)	Spearman (binary)	Pearson	Pearson	Pearson	Pearson	Pearson	Pearson	Pearson	Spearman (binary)	Spearman (binary)	Spearman (binary)	Spearman (binary)	Eta (ANOVA)	Spearman (binary)	Spearman (binary)	Spearman (binary)	Eta (ANOVA)	Spearman (binary)	Spearman (binary)	Spearman (binary)	Spearman (binary)	Spearman (binary)	Spearman (binary)	Spearman (binary)	Spearman (binary)	Eta (ANOVA)	Spearman (binary)	Spearman (binary)	Spearman (binary)	Eta (ANOVA)
fattening_pigs_qm_per_animal	Eta (ANOVA)	Eta (ANOVA)	Pearson	Eta (ANOVA)	Spearman (binary)	Spearman (binary)	Spearman (binary)	Spearman (binary)	Spearman (binary)	Spearman (binary)	Pearson	Pearson	Spearman (binary)	Spearman (binary)	Spearman (binary)	Spearman (binary)	Spearman (binary)	Spearman (binary)	Spearman (binary)	Spearman (binary)	Pearson	Pearson	Pearson	Pearson	Pearson	Pearson	Pearson	Spearman (binary)	Spearman (binary)	Spearman (binary)	Spearman (binary)	Eta (ANOVA)	Spearman (binary)	Spearman (binary)	Spearman (binary)	Eta (ANOVA)	Spearman (binary)	Spearman (binary)	Spearman (binary)	Spearman (binary)	Spearman (binary)	Spearman (binary)	Spearman (binary)	Spearman (binary)	Eta (ANOVA)	Spearman (binary)	Spearman (binary)	Spearman (binary)	Eta (ANOVA)
fattening_pigs_feeding_site_per_animal_factor	Cramér's V	Cramér's V	Eta (ANOVA)	Cramér's V	Cramér's V	Cramér's V	Cramér's V	Cramér's V	Cramér's V	Cramér's V	Eta (ANOVA)	Eta (ANOVA)	Cramér's V	Cramér's V	Cramér's V	Cramér's V	Cramér's V	Cramér's V	Cramér's V	Cramér's V	Eta (ANOVA)	Eta (ANOVA)	Eta (ANOVA)	Eta (ANOVA)	Eta (ANOVA)	Eta (ANOVA)	Eta (ANOVA)	Cramér's V	Cramér's V	Cramér's V	Cramér's V	Cramér's V	Cramér's V	Cramér's V	Cramér's V	Cramér's V	Cramér's V	Cramér's V	Cramér's V	Cramér's V	Cramér's V	Cramér's V	Cramér's V	Cramér's V	Cramér's V	Cramér's V	Cramér's V	Cramér's V	Cramér's V
fattening_pigs_animals_per_water_source	Eta (ANOVA)	Eta (ANOVA)	Pearson	Eta (ANOVA)	Spearman (binary)	Spearman (binary)	Spearman (binary)	Spearman (binary)	Spearman (binary)	Spearman (binary)	Pearson	Pearson	Spearman (binary)	Spearman (binary)	Spearman (binary)	Spearman (binary)	Spearman (binary)	Spearman (binary)	Spearman (binary)	Spearman (binary)	Pearson	Pearson	Pearson	Pearson	Pearson	Pearson	Pearson	Spearman (binary)	Spearman (binary)	Spearman (binary)	Spearman (binary)	Eta (ANOVA)	Spearman (binary)	Spearman (binary)	Spearman (binary)	Eta (ANOVA)	Spearman (binary)	Spearman (binary)	Spearman (binary)	Spearman (binary)	Spearman (binary)	Spearman (binary)	Spearman (binary)	Spearman (binary)	Eta (ANOVA)	Spearman (binary)	Spearman (binary)	Spearman (binary)	Eta (ANOVA)
fattening_pigs_room_temperature	Eta (ANOVA)	Eta (ANOVA)	Pearson	Eta (ANOVA)	Spearman (binary)	Spearman (binary)	Spearman (binary)	Spearman (binary)	Spearman (binary)	Spearman (binary)	Pearson	Pearson	Spearman (binary)	Spearman (binary)	Spearman (binary)	Spearman (binary)	Spearman (binary)	Spearman (binary)	Spearman (binary)	Spearman (binary)	Pearson	Pearson	Pearson	Pearson	Pearson	Pearson	Pearson	Spearman (binary)	Spearman (binary)	Spearman (binary)	Spearman (binary)	Eta (ANOVA)	Spearman (binary)	Spearman (binary)	Spearman (binary)	Eta (ANOVA)	Spearman (binary)	Spearman (binary)	Spearman (binary)	Spearman (binary)	Spearman (binary)	Spearman (binary)	Spearman (binary)	Spearman (binary)	Eta (ANOVA)	Spearman (binary)	Spearman (binary)	Spearman (binary)	Eta (ANOVA)
fattening_pigs_airflow	Eta (ANOVA)	Eta (ANOVA)	Pearson	Eta (ANOVA)	Spearman (binary)	Spearman (binary)	Spearman (binary)	Spearman (binary)	Spearman (binary)	Spearman (binary)	Pearson	Pearson	Spearman (binary)	Spearman (binary)	Spearman (binary)	Spearman (binary)	Spearman (binary)	Spearman (binary)	Spearman (binary)	Spearman (binary)	Pearson	Pearson	Pearson	Pearson	Pearson	Pearson	Pearson	Spearman (binary)	Spearman (binary)	Spearman (binary)	Spearman (binary)	Eta (ANOVA)	Spearman (binary)	Spearman (binary)	Spearman (binary)	Eta (ANOVA)	Spearman (binary)	Spearman (binary)	Spearman (binary)	Spearman (binary)	Spearman (binary)	Spearman (binary)	Spearman (binary)	Spearman (binary)	Eta (ANOVA)	Spearman (binary)	Spearman (binary)	Spearman (binary)	Eta (ANOVA)
fattening_pigs_air_quality	Cramér's V	Cramér's V	Eta (ANOVA)	Cramér's V	Cramér's V	Cramér's V	Cramér's V	Cramér's V	Cramér's V	Cramér's V	Eta (ANOVA)	Eta (ANOVA)	Cramér's V	Cramér's V	Cramér's V	Cramér's V	Cramér's V	Cramér's V	Cramér's V	Cramér's V	Eta (ANOVA)	Eta (ANOVA)	Eta (ANOVA)	Eta (ANOVA)	Eta (ANOVA)	Eta (ANOVA)	Eta (ANOVA)	Cramér's V	Cramér's V	Cramér's V	Cramér's V	Cramér's V	Cramér's V	Cramér's V	Cramér's V	Cramér's V	Cramér's V	Cramér's V	Cramér's V	Cramér's V	Cramér's V	Cramér's V	Cramér's V	Cramér's V	Cramér's V	Cramér's V	Cramér's V	Cramér's V	Cramér's V
fattening_pigs_airspace_with_other_agegroup	Cramér's V	Cramér's V	Eta (ANOVA)	Cramér's V	Cramér's V	Cramér's V	Cramér's V	Cramér's V	Cramér's V	Cramér's V	Eta (ANOVA)	Eta (ANOVA)	Cramér's V	Cramér's V	Cramér's V	Cramér's V	Cramér's V	Cramér's V	Cramér's V	Cramér's V	Eta (ANOVA)	Eta (ANOVA)	Eta (ANOVA)	Eta (ANOVA)	Eta (ANOVA)	Eta (ANOVA)	Eta (ANOVA)	Cramér's V	Cramér's V	Cramér's V	Cramér's V	Cramér's V	Cramér's V	Cramér's V	Cramér's V	Cramér's V	Cramér's V	Cramér's V	Cramér's V	Cramér's V	Cramér's V	Cramér's V	Cramér's V	Cramér's V	Cramér's V	Cramér's V	Cramér's V	Cramér's V	Cramér's V
report_killed_weaners	Cramér's V	Cramér's V	Spearman (binary)	Cramér's V	Cramér's V	Cramér's V	Cramér's V	Cramér's V	Cramér's V	Cramér's V	Spearman (binary)	Spearman (binary)	Cramér's V	Cramér's V	Cramér's V	Cramér's V	Cramér's V	Cramér's V	Cramér's V	Cramér's V	Spearman (binary)	Spearman (binary)	Spearman (binary)	Spearman (binary)	Spearman (binary)	Spearman (binary)	Spearman (binary)	Cramér's V	Cramér's V	Cramér's V	Cramér's V	Cramér's V	Cramér's V	Cramér's V	Cramér's V	Cramér's V	Cramér's V	Cramér's V	Cramér's V	Cramér's V	Cramér's V	Cramér's V	Cramér's V	Cramér's V	Cramér's V	Cramér's V	Cramér's V	Cramér's V	Cramér's V
report_killed_fattening_pigs	Cramér's V	Cramér's V	Spearman (binary)	Cramér's V	Cramér's V	Cramér's V	Cramér's V	Cramér's V	Cramér's V	Cramér's V	Spearman (binary)	Spearman (binary)	Cramér's V	Cramér's V	Cramér's V	Cramér's V	Cramér's V	Cramér's V	Cramér's V	Cramér's V	Spearman (binary)	Spearman (binary)	Spearman (binary)	Spearman (binary)	Spearman (binary)	Spearman (binary)	Spearman (binary)	Cramér's V	Cramér's V	Cramér's V	Cramér's V	Cramér's V	Cramér's V	Cramér's V	Cramér's V	Cramér's V	Cramér's V	Cramér's V	Cramér's V	Cramér's V	Cramér's V	Cramér's V	Cramér's V	Cramér's V	Cramér's V	Cramér's V	Cramér's V	Cramér's V	Cramér's V
report_killed_young_sows	Cramér's V	Cramér's V	Spearman (binary)	Cramér's V	Cramér's V	Cramér's V	Cramér's V	Cramér's V	Cramér's V	Cramér's V	Spearman (binary)	Spearman (binary)	Cramér's V	Cramér's V	Cramér's V	Cramér's V	Cramér's V	Cramér's V	Cramér's V	Cramér's V	Spearman (binary)	Spearman (binary)	Spearman (binary)	Spearman (binary)	Spearman (binary)	Spearman (binary)	Spearman (binary)	Cramér's V	Cramér's V	Cramér's V	Cramér's V	Cramér's V	Cramér's V	Cramér's V	Cramér's V	Cramér's V	Cramér's V	Cramér's V	Cramér's V	Cramér's V	Cramér's V	Cramér's V	Cramér's V	Cramér's V	Cramér's V	Cramér's V	Cramér's V	Cramér's V	Cramér's V
report_killed_old_sows	Cramér's V	Cramér's V	Spearman (binary)	Cramér's V	Cramér's V	Cramér's V	Cramér's V	Cramér's V	Cramér's V	Cramér's V	Spearman (binary)	Spearman (binary)	Cramér's V	Cramér's V	Cramér's V	Cramér's V	Cramér's V	Cramér's V	Cramér's V	Cramér's V	Spearman (binary)	Spearman (binary)	Spearman (binary)	Spearman (binary)	Spearman (binary)	Spearman (binary)	Spearman (binary)	Cramér's V	Cramér's V	Cramér's V	Cramér's V	Cramér's V	Cramér's V	Cramér's V	Cramér's V	Cramér's V	Cramér's V	Cramér's V	Cramér's V	Cramér's V	Cramér's V	Cramér's V	Cramér's V	Cramér's V	Cramér's V	Cramér's V	Cramér's V	Cramér's V	Cramér's V
[truncated: 121 more columns]
